# Supplementary material for: Leveraging ecosystems responses to enhanced rock weathering in mitigation scenarios
Source: Nat Commun. 2025 Mar 28;16:3021. doi: 10.1038/s41467-025-58284-6 (PMC11950449; doi:10.1038/s41467-025-58284-6)
Supplement: Supplementary file 3 — Source Data [file 41467_2025_58284_MOESM3_ESM.xlsx]

## Sheet: Figure 2
1.5°C with medium overshoot	No EW
t	CO2 emissions (GtCO2/year) : Land-use	CO2 emissions (GtCO2/year): Coal	CO2 emissions (GtCO2/year): Oil	CO2 emissions (GtCO2/year): Natural gas	Positive emissions: 1st Quantile	Positive emissions: Median	Positive emissions: 3rd Quantile	CO2 removals (GtCO2/year): Land-use	CO2 removals (GtCO2/year): BECCS	CO2 removals (GtCO2/year): EW, geochemical CDR	CO2 removals (GtCO2/year): EW, biotic CDR	CDR: 1st Quantile	CDR: Median	CDR: 3rd Quantile												Cumulative 2020-2100 (GtCO2)
2020	5.476	15.405	13.716	7.409	42.001	42.022	42.031	0	0	0	0	0	0	0											mean BECCS CDR	610.921
2030	4.849	0.853	7.905	8.191	21.353	21.878	22.221	0	1.026	0	0	0.647	1.137	1.313											mean EW CDR	0
2040	3.818	0.857	6.053	5.265	15.621	16.075	16.308	0	4.04	0	0	3.646	4.121	4.534											mean EW: geochemical CDR	0
2050	2.808	1.875	5.379	4.141	13.177	14.373	15.282	0	6.656	0	0	5.771	6.675	7.76											mean EW: biotic CDR	0
2060	1.822	2.047	4.891	4.498	12.139	13.287	14.348	0	6.818	0	0	5.983	6.767	7.526											median total CDR	608.062
2070	0.793	1.711	3.745	2.438	7.628	8.603	9.606	0	9.951	0	0	9.067	9.957	10.721											1st quartile total CDR	554.705
2080	0	1.405	1.828	2.019	4.379	5.107	6.04	0.186	12.376	0	0	11.392	12.423	13.639											3rd quartile total CDR	665.387
2090	0	1.134	0.987	1.738	3.188	3.941	4.623	0.746	13.86	0	0	12.974	14.482	16.109											median EW CDR	0
2100	0	1.368	2.365	2.047	4.885	5.735	6.726	1.569	12.732	0	0	13.044	14.083	15.387											1st quartile EW CDR	0
																									3rd quartile EW CDR	0
																									median BECCS CDR	608.062
																									1st quartile BECCS CDR	554.705
																									3rd quartile BECCS CDR	665.387
																									median EW: biotic CDR	0
																									1st quartile EW: biotic CDR	0
																									3rd quartile EW: biotic CDR	0
																									median EW: geochemical CDR	0
																									1st quartile EW: geochemical CDR	0
																									3rd quartile EW: geochemical CDR	0
																									Basalt supply emissions	0
1.5°C with high overshoot	No EW
t	CO2 emissions (GtCO2/year) : Land-use	CO2 emissions (GtCO2/year): Coal	CO2 emissions (GtCO2/year): Oil	CO2 emissions (GtCO2/year): Natural gas	Positive emissions: 1st Quantile	Positive emissions: Median	Positive emissions: 3rd Quantile	CO2 removals (GtCO2/year): Land-use	CO2 removals (GtCO2/year): BECCS	CO2 removals (GtCO2/year): EW, geochemical CDR	CO2 removals (GtCO2/year): EW, biotic CDR	CDR: 1st Quantile	CDR: Median	CDR: 3rd Quantile												Cumulative 2020-2100 (GtCO2)
2020	5.476	15.405	13.716	7.409	42.001	42.022	42.031	0	0	0	0	0	0	0											mean BECCS CDR	634.82
2030	4.849	6.973	9.951	9.456	24.957	31.715	36.931	0	0.616	0	0	0.06	0.426	1.137											mean EW CDR	0
2040	3.818	4.71	7.746	8.5	18.36	25.664	30.571	0	2.693	0	0	0.712	2.707	4.505											mean EW: geochemical CDR	0
2050	2.808	2.405	5.337	6.203	8.814	16.091	23.065	0	5.858	0	0	3.747	6.792	8.661											mean EW: biotic CDR	0
2060	1.822	1.265	3.008	3.654	4.547	7.395	13.624	0	9.264	0	0	6.708	10.289	12.474											median total CDR	633.563
2070	0.793	0.803	1.716	2.082	2.162	3.97	6.741	0	11.759	0	0	10.269	11.898	13.837											1st quartile total CDR	537.278
2080	0	0.506	0.985	1.484	1.173	1.772	4.103	0.186	13.057	0	0	11.333	13	15.105											3rd quartile total CDR	737.853
2090	0	0.343	0.652	1.05	0.187	1.416	2.716	0.746	13.503	0	0	12.373	13.79	15.914											median EW CDR	0
2100	0	0.476	1.342	1.403	1.097	2.366	4.427	1.569	13.464	0	0	13.123	14.704	16.689											1st quartile EW CDR	0
																									3rd quartile EW CDR	0
																									median BECCS CDR	633.563
																									1st quartile BECCS CDR	537.278
																									3rd quartile BECCS CDR	737.853
																									median EW: biotic CDR	0
																									1st quartile EW: biotic CDR	0
																									3rd quartile EW: biotic CDR	0
																									median EW: geochemical CDR	0
																									1st quartile EW: geochemical CDR	0
																									3rd quartile EW: geochemical CDR	0
																									Basalt supply emissions	0
2°C	No EW
t	CO2 emissions (GtCO2/year) : Land-use	CO2 emissions (GtCO2/year): Coal	CO2 emissions (GtCO2/year): Oil	CO2 emissions (GtCO2/year): Natural gas	Positive emissions: 1st Quantile	Positive emissions: Median	Positive emissions: 3rd Quantile	CO2 removals (GtCO2/year): Land-use	CO2 removals (GtCO2/year): BECCS	CO2 removals (GtCO2/year): EW, geochemical CDR	CO2 removals (GtCO2/year): EW, biotic CDR	CDR: 1st Quantile	CDR: Median	CDR: 3rd Quantile												Cumulative 2020-2100 (GtCO2)
2020	5.476	15.405	13.716	7.409	42.001	42.022	42.031	0	0	0	0	0	0	0											mean BECCS CDR	341.063
2030	4.849	10.625	10.156	9.269	28.889	36.605	42.349	0	0.359	0	0	0	0.054	0.426											mean EW CDR	0
2040	3.818	8.482	8.712	8.832	22.904	31.089	38	0	1.638	0	0	0	0.652	2.937											mean EW: geochemical CDR	0
2050	2.808	6.149	6.973	7.46	13.06	23.18	31.665	0	3.605	0	0	0.041	3.295	6.803											mean EW: biotic CDR	0
2060	1.822	4.472	6.133	5.983	11.387	14.76	24.052	0	4.917	0	0	0.608	5.525	8.026											median total CDR	364.563
2070	0.793	3.592	5.817	4.751	10.384	12.441	15.999	0	5.917	0	0	3.277	6.795	8.85											1st quartile total CDR	157.512
2080	0	3.085	6.046	4.336	10.37	11.967	14.711	0.186	6.564	0	0	4.121	7.654	9.555											3rd quartile total CDR	512.492
2090	0	2.77	6.491	4.102	11.147	12.745	14.882	0.746	7.38	0	0	5.709	8.922	10.782											median EW CDR	0
2100	0	3.066	6.863	4.233	12.204	13.802	15.818	1.569	7.455	0	0	6.888	9.679	11.49											1st quartile EW CDR	0
																									3rd quartile EW CDR	0
																									median BECCS CDR	364.562
																									1st quartile BECCS CDR	157.512
																									3rd quartile BECCS CDR	512.492
																									median EW: biotic CDR	0
																									1st quartile EW: biotic CDR	0
																									3rd quartile EW: biotic CDR	0
																									median EW: geochemical CDR	0
																									1st quartile EW: geochemical CDR	0
																									3rd quartile EW: geochemical CDR	0
																									Basalt supply emissions	0
2°C with high overshoot	No EW
t	CO2 emissions (GtCO2/year) : Land-use	CO2 emissions (GtCO2/year): Coal	CO2 emissions (GtCO2/year): Oil	CO2 emissions (GtCO2/year): Natural gas	Positive emissions: 1st Quantile	Positive emissions: Median	Positive emissions: 3rd Quantile	CO2 removals (GtCO2/year): Land-use	CO2 removals (GtCO2/year): BECCS	CO2 removals (GtCO2/year): EW, geochemical CDR	CO2 removals (GtCO2/year): EW, biotic CDR	CDR: 1st Quantile	CDR: Median	CDR: 3rd Quantile												Cumulative 2020-2100 (GtCO2)
2020	5.476	15.405	13.716	7.409	42.001	42.022	42.031	0	0	0	0	0	0	0											mean BECCS CDR	399.698
2030	4.849	14.45	11.133	10.038	35.999	39.967	45.911	0	0.114	0	0	0	0	0.089											mean EW CDR	0
2040	3.818	11.576	9.854	10.399	30.328	35.623	41.439	0	0.666	0	0	0	0.051	0.741											mean EW: geochemical CDR	0
2050	2.808	8.033	8.064	9.987	23.004	29.687	35.207	0	2.049	0	0	0	0.898	3.521											mean EW: biotic CDR	0
2060	1.822	4.744	6.37	8.189	14.167	21.233	28.075	0	4.32	0	0	0.42	4.288	6.568											median total CDR	425.087
2070	0.793	3.374	4.961	5.168	7.262	11.711	20.347	0	7.057	0	0	3.432	7.42	10.774											1st quartile total CDR	252.171
2080	0	2.319	3.78	3.575	4.266	7.801	12.105	0.186	9.421	0	0	7.395	10.612	13.03											3rd quartile total CDR	557.105
2090	0	1.687	3.09	2.752	3.253	6.091	9.893	0.746	11.139	0	0	10.644	12.588	14.721											median EW CDR	0
2100	0	2.022	4.116	2.899	5.019	8.316	12.088	1.569	10.407	0	0	10.44	12.448	14.745											1st quartile EW CDR	0
																									3rd quartile EW CDR	0
																									median BECCS CDR	425.087
																									1st quartile BECCS CDR	252.17
																									3rd quartile BECCS CDR	557.105
																									median EW: biotic CDR	0
																									1st quartile EW: biotic CDR	0
																									3rd quartile EW: biotic CDR	0
																									median EW: geochemical CDR	0
																									1st quartile EW: geochemical CDR	0
																									3rd quartile EW: geochemical CDR	0
																									Basalt supply emissions	0
1.5°C with medium overshoot	EW on CL
t	CO2 emissions (GtCO2/year) : Land-use	CO2 emissions (GtCO2/year): Coal	CO2 emissions (GtCO2/year): Oil	CO2 emissions (GtCO2/year): Natural gas	Positive emissions: 1st Quantile	Positive emissions: Median	Positive emissions: 3rd Quantile	CO2 removals (GtCO2/year): Land-use	CO2 removals (GtCO2/year): BECCS	CO2 removals (GtCO2/year): EW, geochemical CDR	CO2 removals (GtCO2/year): EW, biotic CDR	CDR: 1st Quantile	CDR: Median	CDR: 3rd Quantile												Cumulative 2020-2100 (GtCO2)
2020	5.476	15.405	13.716	7.409	42.001	42.022	42.031	0	0	0	0	0	0	0											mean BECCS CDR	568.415
2030	4.849	0.925	8.216	8.218	21.741	22.288	22.646	0	0.98	0.337	0	1.018	1.414	1.675											mean EW CDR	130.789
2040	3.818	0.954	6.471	5.557	16.126	16.754	17.346	0	3.92	1.595	0	4.248	5.47	6.998											mean EW: geochemical CDR	130.789
2050	2.808	2.008	5.911	4.606	14.024	15.3	16.483	0	6.126	1.075	0	5.922	7.219	8.269											mean EW: biotic CDR	0
2060	1.822	2.236	4.977	4.569	12.512	13.474	14.657	0	6.428	0.525	0	5.829	6.859	7.924											median total CDR	703.181
2070	0.793	1.963	4.65	2.758	8.937	9.97	11.233	0	8.747	1.337	0	8.939	10.105	11.049											1st quartile total CDR	625.112
2080	0	1.644	3.175	2.391	5.899	7.258	8.461	0.186	11.44	3.209	0	13.396	14.898	16.236											3rd quartile total CDR	764.464
2090	0	1.359	2.002	2.035	4.343	5.437	6.296	0.746	13.165	4.06	0	16.06	18.013	19.846											median EW CDR	120.618
2100	0	1.643	3.44	2.338	6.36	7.502	8.602	1.569	12.072	1.881	0	14.356	15.362	16.774											1st quartile EW CDR	54.815
																									3rd quartile EW CDR	196.857
																									median BECCS CDR	571.344
																									1st quartile BECCS CDR	511.135
																									3rd quartile BECCS CDR	617.971
																									median EW: biotic CDR	0
																									1st quartile EW: biotic CDR	0
																									3rd quartile EW: biotic CDR	0
																									median EW: geochemical CDR	120.618
																									1st quartile EW: geochemical CDR	54.815
																									3rd quartile EW: geochemical CDR	196.857
																									Basalt supply emissions	5.405
1.5°C with high overshoot	EW on CL
t	CO2 emissions (GtCO2/year) : Land-use	CO2 emissions (GtCO2/year): Coal	CO2 emissions (GtCO2/year): Oil	CO2 emissions (GtCO2/year): Natural gas	Positive emissions: 1st Quantile	Positive emissions: Median	Positive emissions: 3rd Quantile	CO2 removals (GtCO2/year): Land-use	CO2 removals (GtCO2/year): BECCS	CO2 removals (GtCO2/year): EW, geochemical CDR	CO2 removals (GtCO2/year): EW, biotic CDR	CDR: 1st Quantile	CDR: Median	CDR: 3rd Quantile												Cumulative 2020-2100 (GtCO2)
2020	5.476	15.405	13.716	7.409	42.001	42.022	42.031	0	0	0	0	0	0	0											mean BECCS CDR	604.365
2030	4.849	8.529	10.483	9.691	28.583	34.2	39.098	0	0.449	0.068	0	0	0.426	0.533											mean EW CDR	172.695
2040	3.818	5.832	8.397	9.239	22.156	27.912	32.831	0	2.157	0.462	0	0.357	2.097	3.991											mean EW: geochemical CDR	172.695
2050	2.808	3.097	6.042	7.287	13.136	18.952	25.293	0	5.082	1.248	0	2.379	6.073	9.348											mean EW: biotic CDR	0
2060	1.822	1.52	3.832	4.407	6.36	9.565	16.487	0	8.377	2.334	0	6.548	11.193	14.963											median total CDR	791.27
2070	0.793	1.009	2.322	2.374	3.225	5.413	8.109	0	11.232	3.426	0	11.645	15.362	18.355											1st quartile total CDR	628.074
2080	0	0.671	1.399	1.636	1.478	3.054	4.946	0.186	12.885	4.114	0	14.361	17.522	19.972											3rd quartile total CDR	932.135
2090	0	0.469	0.955	1.292	0.868	1.953	3.84	0.746	13.581	4.419	0	15.929	18.718	21.137											median EW CDR	161.391
2100	0	0.621	1.77	1.61	2.079	3.323	5.525	1.569	13.348	2.396	0	15.166	16.98	19.511											1st quartile EW CDR	74.038
																									3rd quartile EW CDR	249.599
																									median BECCS CDR	603.35
																									1st quartile BECCS CDR	512.603
																									3rd quartile BECCS CDR	714.603
																									median EW: biotic CDR	0
																									1st quartile EW: biotic CDR	0
																									3rd quartile EW: biotic CDR	0
																									median EW: geochemical CDR	161.391
																									1st quartile EW: geochemical CDR	74.038
																									3rd quartile EW: geochemical CDR	249.599
																									Basalt supply emissions	6.663
2°C	EW on CL
t	CO2 emissions (GtCO2/year) : Land-use	CO2 emissions (GtCO2/year): Coal	CO2 emissions (GtCO2/year): Oil	CO2 emissions (GtCO2/year): Natural gas	Positive emissions: 1st Quantile	Positive emissions: Median	Positive emissions: 3rd Quantile	CO2 removals (GtCO2/year): Land-use	CO2 removals (GtCO2/year): BECCS	CO2 removals (GtCO2/year): EW, geochemical CDR	CO2 removals (GtCO2/year): EW, biotic CDR	CDR: 1st Quantile	CDR: Median	CDR: 3rd Quantile												Cumulative 2020-2100 (GtCO2)
2020	5.476	15.405	13.716	7.409	42.001	42.022	42.031	0	0	0	0	0	0	0											mean BECCS CDR	330.537
2030	4.849	10.688	10.225	9.326	28.986	36.675	42.442	0	0.351	0.069	0	0	0.048	0.426											mean EW CDR	33.906
2040	3.818	8.513	8.843	8.892	23.035	31.251	38.047	0	1.603	0.428	0	0	0.632	3.178											mean EW: geochemical CDR	33.906
2050	2.808	6.243	7.104	7.581	13.817	23.456	31.665	0	3.514	0.584	0	0.041	3.295	7.682											mean EW: biotic CDR	0
2060	1.822	4.532	6.225	6.113	11.684	15.139	24.052	0	4.708	0.575	0	0.608	5.765	8.697											median total CDR	385.384
2070	0.793	3.654	5.921	4.827	10.591	12.705	16.243	0	5.704	0.52	0	3.277	6.861	9.35											1st quartile total CDR	157.519
2080	0	3.158	6.144	4.424	10.596	12.3	14.854	0.186	6.369	0.485	0	4.121	7.744	10.13											3rd quartile total CDR	553.365
2090	0	2.841	6.614	4.221	11.293	13.115	15.052	0.746	7.166	0.55	0	5.708	9.212	11.259											median EW CDR	0
2100	0	3.144	6.923	4.336	12.335	14.037	16.147	1.569	7.279	0.36	0	6.846	9.726	11.723											1st quartile EW CDR	0
																									3rd quartile EW CDR	46.671
																									median BECCS CDR	356.916
																									1st quartile BECCS CDR	157.519
																									3rd quartile BECCS CDR	497.958
																									median EW: biotic CDR	0
																									1st quartile EW: biotic CDR	0
																									3rd quartile EW: biotic CDR	0
																									median EW: geochemical CDR	0
																									1st quartile EW: geochemical CDR	0
																									3rd quartile EW: geochemical CDR	46.671
																									Basalt supply emissions	1.333
2°C with high overshoot	EW on CL
t	CO2 emissions (GtCO2/year) : Land-use	CO2 emissions (GtCO2/year): Coal	CO2 emissions (GtCO2/year): Oil	CO2 emissions (GtCO2/year): Natural gas	Positive emissions: 1st Quantile	Positive emissions: Median	Positive emissions: 3rd Quantile	CO2 removals (GtCO2/year): Land-use	CO2 removals (GtCO2/year): BECCS	CO2 removals (GtCO2/year): EW, geochemical CDR	CO2 removals (GtCO2/year): EW, biotic CDR	CDR: 1st Quantile	CDR: Median	CDR: 3rd Quantile												Cumulative 2020-2100 (GtCO2)
2020	5.476	15.405	13.716	7.409	42.001	42.022	42.031	0	0	0	0	0	0	0											mean BECCS CDR	377.769
2030	4.849	15.064	11.168	10.117	36.987	40.501	46.521	0	0.08	0.003	0	0	0	0											mean EW CDR	83.648
2040	3.818	12.215	9.93	10.552	31.731	36.98	41.73	0	0.483	0.03	0	0	0	0.426											mean EW: geochemical CDR	83.648
2050	2.808	8.484	8.277	10.357	24.49	29.792	35.574	0	1.661	0.143	0	0	0.615	2.486											mean EW: biotic CDR	0
2060	1.822	5.004	6.651	8.692	16.148	22.47	28.251	0	3.74	0.497	0	0.417	3.57	6.447											median total CDR	483.214
2070	0.793	3.498	5.338	5.468	8.07	13.244	20.849	0	6.567	1.348	0	3.231	7.353	12.574											1st quartile total CDR	273.557
2080	0	2.412	4.213	3.706	5.016	8.766	12.677	0.186	9.162	2.48	0	7.225	13.416	16.691											3rd quartile total CDR	646.94
2090	0	1.771	3.409	2.886	4.069	6.764	10.096	0.746	10.997	3.117	0	11.461	16.413	19.475											median EW CDR	67.521
2100	0	2.126	4.46	3.027	5.673	8.98	12.179	1.569	10.175	1.494	0	11.032	14.377	16.683											1st quartile EW CDR	0
																									3rd quartile EW CDR	129.993
																									median BECCS CDR	386.651
																									1st quartile BECCS CDR	244.381
																									3rd quartile BECCS CDR	522.14
																									median EW: biotic CDR	0
																									1st quartile EW: biotic CDR	0
																									3rd quartile EW: biotic CDR	0
																									median EW: geochemical CDR	67.521
																									1st quartile EW: geochemical CDR	0
																									3rd quartile EW: geochemical CDR	129.993
																									Basalt supply emissions	3.341
1.5°C with medium overshoot	EW on CL+F
t	CO2 emissions (GtCO2/year) : Land-use	CO2 emissions (GtCO2/year): Coal	CO2 emissions (GtCO2/year): Oil	CO2 emissions (GtCO2/year): Natural gas	Positive emissions: 1st Quantile	Positive emissions: Median	Positive emissions: 3rd Quantile	CO2 removals (GtCO2/year): Land-use	CO2 removals (GtCO2/year): BECCS	CO2 removals (GtCO2/year): EW, geochemical CDR	CO2 removals (GtCO2/year): EW, biotic CDR	CDR: 1st Quantile	CDR: Median	CDR: 3rd Quantile												Cumulative 2020-2100 (GtCO2)
2020	5.476	15.405	13.716	7.409	42.001	42.022	42.031	0	0	0	0	0	0	0											mean BECCS CDR	505.685
2030	4.849	1.177	9.631	8.389	23.285	23.897	24.882	0	0.811	0.353	1.717	1.982	2.727	3.658											mean EW CDR	338.614
2040	3.818	1.249	7.611	6.054	17.731	18.729	19.635	0	3.413	1.27	4.162	7.28	8.551	10.377											mean EW: geochemical CDR	112.56
2050	2.808	2.405	6.965	5.679	16.101	17.44	19.279	0	4.897	0.819	3.848	7.938	9.466	10.94											mean EW: biotic CDR	226.053
2060	1.822	2.403	5.412	5.73	14.128	15.395	16.528	0	5.384	0.361	3.08	7.828	8.748	9.77											median total CDR	833.668
2070	0.793	2.264	5.212	3.383	10.496	11.465	12.787	0	7.242	0.854	2.95	9.865	10.902	12.034											1st quartile total CDR	763.31
2080	0	1.815	4.239	2.831	7.653	8.797	10.332	0.186	10.57	2.821	2.991	14.959	16.314	18.06											3rd quartile total CDR	913.718
2090	0	1.427	2.995	2.374	5.739	6.689	7.816	0.746	12.52	3.886	2.71	18.051	19.906	21.805											median EW CDR	336.971
2100	0	1.8	4.544	2.73	7.86	9.051	10.203	1.569	11.465	1.783	2.295	16.025	17.044	18.406											1st quartile EW CDR	271.103
																									3rd quartile EW CDR	417.888
																									median BECCS CDR	507.736
																									1st quartile BECCS CDR	440.744
																									3rd quartile BECCS CDR	560.955
																									median EW: biotic CDR	238.369
																									1st quartile EW: biotic CDR	203.264
																									3rd quartile EW: biotic CDR	262.999
																									median EW: geochemical CDR	94.702
																									1st quartile EW: geochemical CDR	52.898
																									3rd quartile EW: geochemical CDR	162.851
																									Basalt supply emissions	13.527
1.5°C with high overshoot	EW on CL+F
t	CO2 emissions (GtCO2/year) : Land-use	CO2 emissions (GtCO2/year): Coal	CO2 emissions (GtCO2/year): Oil	CO2 emissions (GtCO2/year): Natural gas	Positive emissions: 1st Quantile	Positive emissions: Median	Positive emissions: 3rd Quantile	CO2 removals (GtCO2/year): Land-use	CO2 removals (GtCO2/year): BECCS	CO2 removals (GtCO2/year): EW, geochemical CDR	CO2 removals (GtCO2/year): EW, biotic CDR	CDR: 1st Quantile	CDR: Median	CDR: 3rd Quantile												Cumulative 2020-2100 (GtCO2)
2020	5.476	15.406	13.716	7.409	42.001	42.022	42.031	0	0	0	0	0	0	0											mean BECCS CDR	543.645
2030	4.849	11.206	10.988	10.063	33.156	37.036	41.317	0	0.22	0.046	0.43	0.23	0.609	1.005											mean EW CDR	447.191
2040	3.818	7.849	9.237	10.294	27.358	31.309	35.631	0	1.235	0.149	1.85	1.694	3.06	4.766											mean EW: geochemical CDR	224.474
2050	2.808	4.206	7.169	9.097	18.848	23.024	28.379	0	3.6	0.491	2.457	3.189	7.091	9.288											mean EW: biotic CDR	222.717
2060	1.822	2.009	5.388	5.875	9.524	15.354	19.787	0	6.656	1.68	2.644	7.725	11.257	14.641											median total CDR	992.944
2070	0.793	1.422	3.795	2.994	5.591	8.292	11.363	0	10.115	4.116	4.243	14.271	19.366	22.698											1st quartile total CDR	760.443
2080	0	1.067	2.425	2.02	3.247	4.701	6.663	0.186	12.508	7.525	4.906	19.352	23.895	28.433											3rd quartile total CDR	1179.79
2090	0	0.749	1.306	1.67	1.935	3.338	5.043	0.746	13.632	6.997	4.072	20.924	24.643	28.321											median EW CDR	414.589
2100	0	1.046	2.486	2.071	3.649	5.171	7.031	1.569	12.799	2.886	3.339	18.511	20.461	22.881											1st quartile EW CDR	300.855
																									3rd quartile EW CDR	546.349
																									median BECCS CDR	540.764
																									1st quartile BECCS CDR	447.124
																									3rd quartile BECCS CDR	650.222
																									median EW: biotic CDR	237.268
																									1st quartile EW: biotic CDR	193.626
																									3rd quartile EW: biotic CDR	263.919
																									median EW: geochemical CDR	188.337
																									1st quartile EW: geochemical CDR	88.996
																									3rd quartile EW: geochemical CDR	288.275
																									Basalt supply emissions	20.12
2°C	EW on CL+F
t	CO2 emissions (GtCO2/year) : Land-use	CO2 emissions (GtCO2/year): Coal	CO2 emissions (GtCO2/year): Oil	CO2 emissions (GtCO2/year): Natural gas	Positive emissions: 1st Quantile	Positive emissions: Median	Positive emissions: 3rd Quantile	CO2 removals (GtCO2/year): Land-use	CO2 removals (GtCO2/year): BECCS	CO2 removals (GtCO2/year): EW, geochemical CDR	CO2 removals (GtCO2/year): EW, biotic CDR	CDR: 1st Quantile	CDR: Median	CDR: 3rd Quantile												Cumulative 2020-2100 (GtCO2)
2020	5.476	15.405	13.716	7.409	42	42.022	42.031	0	0	0	0	0	0	0											mean BECCS CDR	275.954
2030	4.849	11.513	10.515	9.565	31.198	37.505	43.126	0	0.298	0.116	0.795	0	0.827	1.772											mean EW CDR	190.285
2040	3.818	9.308	9.209	9.177	24.915	32.175	39.244	0	1.34	0.472	2.466	0.738	3.472	6.806											mean EW: geochemical CDR	24.305
2050	2.808	6.819	7.51	8.095	16.014	25.057	32.616	0	2.9	0.452	2.717	1.91	5.71	10.15											mean EW: biotic CDR	165.979
2060	1.822	4.873	6.551	6.884	13.376	17.688	25.049	0	3.842	0.364	2.381	2.462	7.727	10.049											median total CDR	491.673
2070	0.793	4.045	6.198	5.286	11.779	13.944	17.637	0	4.617	0.313	2.558	4.339	8.256	10.324											1st quartile total CDR	237.763
2080	0	3.56	6.393	4.852	11.636	13.372	16.1	0.186	5.265	0.284	2.48	5.644	8.683	10.699											3rd quartile total CDR	650.605
2090	0	3.251	6.837	4.558	12.138	14.019	16.365	0.746	6.16	0.329	2.251	6.608	9.96	11.945											median EW CDR	191.292
2100	0	3.554	7.103	4.655	13.024	14.926	17.07	1.569	6.344	0.201	1.9	7.599	10.506	12.352											1st quartile EW CDR	125.234
																									3rd quartile EW CDR	238.642
																									median BECCS CDR	280.079
																									1st quartile BECCS CDR	97.783
																									3rd quartile BECCS CDR	432.93
																									median EW: biotic CDR	173.059
																									1st quartile EW: biotic CDR	120.002
																									3rd quartile EW: biotic CDR	217.129
																									median EW: geochemical CDR	7.413
																									1st quartile EW: geochemical CDR	4.729
																									3rd quartile EW: geochemical CDR	24.671
																									Basalt supply emissions	5.468
2°C with high overshoot	EW on CL+F
t	CO2 emissions (GtCO2/year) : Land-use	CO2 emissions (GtCO2/year): Coal	CO2 emissions (GtCO2/year): Oil	CO2 emissions (GtCO2/year): Natural gas	Positive emissions: 1st Quantile	Positive emissions: Median	Positive emissions: 3rd Quantile	CO2 removals (GtCO2/year): Land-use	CO2 removals (GtCO2/year): BECCS	CO2 removals (GtCO2/year): EW, geochemical CDR	CO2 removals (GtCO2/year): EW, biotic CDR	CDR: 1st Quantile	CDR: Median	CDR: 3rd Quantile												Cumulative 2020-2100 (GtCO2)
2020	5.476	15.405	13.716	7.409	42.001	42.022	42.031	0	0	0	0	0	0	0											mean BECCS CDR	337.453
2030	4.849	16.181	11.205	10.195	38.453	41.783	48.1	0	0.038	0.014	0.158	0	0	0.363											mean EW CDR	243.976
2040	3.818	13.409	10.083	10.655	33.634	37.723	42.737	0	0.267	0.041	0.819	0	0.438	1.971											mean EW: geochemical CDR	85.058
2050	2.808	9.496	8.572	10.724	26.517	31.176	36.954	0	1.118	0.088	1.226	0	1.531	3.583											mean EW: biotic CDR	158.917
2060	1.822	5.685	7.232	9.439	19.106	23.824	29.4	0	2.892	0.4	1.606	0.979	4.094	7.667											median total CDR	616.389
2070	0.793	3.921	6.098	6.227	10.04	16.065	22.806	0	5.693	1.355	3.214	4.342	10.662	15.272											1st quartile total CDR	363.781
2080	0	2.693	4.854	4.11	6.508	10.032	14.305	0.186	8.46	2.737	3.917	9.062	16.647	20.838											3rd quartile total CDR	791.821
2090	0	2.01	3.887	3.161	5.083	8.211	11.169	0.746	10.512	3.159	3.525	14.295	19.261	23.133											median EW CDR	238.155
2100	0	2.47	5.052	3.33	7.242	10.366	13.567	1.569	9.529	1.42	2.853	13.178	16.743	19.109											1st quartile EW CDR	128.608
																									3rd quartile EW CDR	333.908
																									median BECCS CDR	344.34
																									1st quartile BECCS CDR	207.351
																									3rd quartile BECCS CDR	471.386
																									median EW: biotic CDR	166.527
																									1st quartile EW: biotic CDR	112.939
																									3rd quartile EW: biotic CDR	210.542
																									median EW: geochemical CDR	63.392
																									1st quartile EW: geochemical CDR	7.04
																									3rd quartile EW: geochemical CDR	130.711
																									Basalt supply emissions	9.835

## Sheet: Figure 3
1.5°C with medium overshoot	No EW
time	Temperature 1st Quartile (°C)	Temperature Mean (°C)	Temperature 3rd Quartile (°C)			time	Shadow price of carbon 1st Quartile (USD/tCO2)	Shadow price of carbon Median (USD/tCO2)	Shadow price of carbon 3rd Quartile (USD/tCO2)	Shadow price of carbon Mean (USD/tCO2)
2000	0.7122	0.7122	0.7122			2020	0	0	0	0
2001	0.7782	0.7782	0.7782			2030	222.125	327.957	494.941	380.314
2002	0.7707	0.7707	0.7707			2040	329.759	451.445	671.876	534.458
2003	0.8089	0.8089	0.8089			2050	199.607	236.607	316.753	267.06
2004	0.8062	0.8062	0.8062			2060	164.791	187.407	221.955	196.583
2005	0.8236	0.8236	0.8236			2070	249.349	300.495	341.975	301.108
2006	0.8284	0.8284	0.8284			2080	419.933	506.006	573.033	505.282
2007	0.8482	0.8482	0.8482			2090	652.535	785.36	889.086	784.221
2008	0.8647	0.8647	0.8647			2100	409.182	487.97	556.276	490.462
2009	0.8897	0.8897	0.8897
2010	0.912	0.912	0.912
2011	0.9357	0.9357	0.9357			Policy Costs 1st Quartile (%)	Policy Costs Median (%)	Policy Costs 3rd Quartile (%)	Policy Costs Mean (%)
2012	0.9586	0.9586	0.9586			0.431358	1.76306	0.632537	1.97838
2013	0.9832	0.9832	0.9832
2014	1.0065	1.0065	1.0065
2015	1.0412	1.0412	1.0412
2016	1.0786	1.0786	1.0786
2017	1.1136	1.1136	1.1136
2018	1.1504	1.1504	1.1504
2019	1.1865	1.1865	1.1865
2020	1.2238	1.2238	1.2238
2021	1.2602	1.2602	1.2602
2022	1.2961	1.2962	1.2962
2023	1.3309	1.331	1.331
2024	1.3647	1.3648	1.365
2025	1.3974	1.3976	1.3978
2026	1.429	1.4292	1.4295
2027	1.4593	1.4597	1.4601
2028	1.4884	1.4889	1.4895
2029	1.5163	1.517	1.5177
2030	1.5431	1.5439	1.5448
2031	1.5661	1.5671	1.5682
2032	1.5855	1.5868	1.5881
2033	1.603	1.6044	1.6059
2034	1.6183	1.6199	1.6215
2035	1.6321	1.6337	1.6355
2036	1.6443	1.646	1.6479
2037	1.6553	1.6571	1.6589
2038	1.6651	1.6668	1.6686
2039	1.6738	1.6755	1.6772
2040	1.6816	1.6831	1.6847
2041	1.6874	1.6888	1.6901
2042	1.6914	1.6926	1.6937
2043	1.6945	1.6954	1.6964
2044	1.6966	1.6973	1.6981
2045	1.6981	1.6987	1.6992
2046	1.6991	1.6995	1.6998
2047	1.6997	1.6999	1.7
2048	1.6998	1.6999	1.7
2049	1.6996	1.6997	1.7
2050	1.6991	1.6992	1.6997
2051	1.6983	1.6987	1.6993
2052	1.6976	1.698	1.6987
2053	1.6969	1.6975	1.6983
2054	1.6963	1.697	1.6979
2055	1.6959	1.6966	1.6975
2056	1.6957	1.6964	1.6973
2057	1.6956	1.6964	1.6973
2058	1.6958	1.6965	1.6973
2059	1.6961	1.6967	1.6975
2060	1.6965	1.6972	1.6979
2061	1.6973	1.6979	1.6985
2062	1.6982	1.6986	1.6992
2063	1.699	1.6992	1.6997
2064	1.6996	1.6995	1.7
2065	1.6997	1.6995	1.7
2066	1.6991	1.6991	1.6998
2067	1.698	1.6983	1.6993
2068	1.6964	1.697	1.6983
2069	1.6943	1.6953	1.6968
2070	1.6918	1.693	1.6949
2071	1.6888	1.6904	1.6925
2072	1.6854	1.6874	1.6898
2073	1.6818	1.6839	1.6866
2074	1.6776	1.6801	1.6829
2075	1.6729	1.6758	1.6788
2076	1.6679	1.671	1.6743
2077	1.6625	1.6658	1.6695
2078	1.6568	1.6602	1.6642
2079	1.6507	1.6542	1.6585
2080	1.6442	1.6478	1.6521
2081	1.6372	1.641	1.6452
2082	1.6298	1.6339	1.6382
2083	1.6225	1.6267	1.6308
2084	1.615	1.6192	1.6234
2085	1.6074	1.6117	1.6157
2086	1.5999	1.6041	1.6078
2087	1.5922	1.5963	1.6
2088	1.5846	1.5885	1.5921
2089	1.577	1.5806	1.584
2090	1.5693	1.5726	1.5757
2091	1.5617	1.5646	1.5674
2092	1.5541	1.5567	1.5592
2093	1.5467	1.549	1.5511
2094	1.5394	1.5414	1.5432
2095	1.5324	1.534	1.5355
2096	1.5256	1.5268	1.5279
2097	1.5189	1.5198	1.5206
2098	1.5124	1.513	1.5135
2099	1.5061	1.5064	1.5067
2100	1.5	1.5	1.5
1.5°C with high overshoot	No EW
time	Temperature 1st Quartile (°C)	Temperature Mean (°C)	Temperature 3rd Quartile (°C)			time	Shadow price of carbon 1st Quartile (USD/tCO2)	Shadow price of carbon Median (USD/tCO2)	Shadow price of carbon 3rd Quartile (USD/tCO2)	Shadow price of carbon Mean (USD/tCO2)
2000	0.7122	0.7122	0.7122			2020	0	0	0	0
2001	0.7782	0.7782	0.7782			2030	210.138	312.116	469.985	360.917
2002	0.7707	0.7707	0.7707			2040	302.297	416.758	609.618	487.327
2003	0.8089	0.8089	0.8089			2050	182.641	212.7	269.262	233.837
2004	0.8062	0.8062	0.8062			2060	162.695	180.553	209.342	189.533
2005	0.8236	0.8236	0.8236			2070	189.479	230.623	270.223	237.509
2006	0.8284	0.8284	0.8284			2080	306.932	379.537	450.963	388.516
2007	0.8482	0.8482	0.8482			2090	478.077	589.998	700.14	604.3
2008	0.8647	0.8647	0.8647			2100	315.86	381.765	443.513	390.786
2009	0.8897	0.8897	0.8897
2010	0.912	0.912	0.912
2011	0.9357	0.9357	0.9357			Policy Costs 1st Quartile (%)	Policy Costs Median (%)	Policy Costs 3rd Quartile (%)	Policy Costs Mean (%)
2012	0.9586	0.9586	0.9586			0.446383	1.72079	0.638398	1.90113
2013	0.9832	0.9832	0.9832
2014	1.0065	1.0065	1.0065
2015	1.0412	1.0412	1.0412
2016	1.0786	1.0786	1.0786
2017	1.1136	1.1136	1.1136
2018	1.1504	1.1504	1.1504
2019	1.1865	1.1865	1.1865
2020	1.2238	1.2238	1.2238
2021	1.2602	1.2602	1.2602
2022	1.2961	1.2962	1.2962
2023	1.3309	1.331	1.3311
2024	1.3648	1.3649	1.3651
2025	1.3976	1.3977	1.3979
2026	1.4292	1.4295	1.4298
2027	1.4596	1.46	1.4604
2028	1.4889	1.4894	1.49
2029	1.5169	1.5176	1.5183
2030	1.5437	1.5446	1.5456
2031	1.5668	1.5679	1.5691
2032	1.5865	1.5877	1.5891
2033	1.604	1.6055	1.607
2034	1.6194	1.621	1.6227
2035	1.6332	1.635	1.6367
2036	1.6454	1.6475	1.6493
2037	1.6565	1.6586	1.6606
2038	1.6663	1.6685	1.6705
2039	1.6752	1.6771	1.6791
2040	1.6829	1.6847	1.6865
2041	1.6887	1.6902	1.6919
2042	1.6926	1.6939	1.6953
2043	1.6954	1.6965	1.6976
2044	1.6974	1.6981	1.699
2045	1.6988	1.6992	1.6998
2046	1.6996	1.6997	1.7
2047	1.6997	1.6998	1.7
2048	1.6996	1.6997	1.7
2049	1.6991	1.6995	1.6999
2050	1.6986	1.6991	1.6996
2051	1.6981	1.6986	1.6992
2052	1.6977	1.6982	1.6989
2053	1.6974	1.6979	1.6985
2054	1.697	1.6977	1.6983
2055	1.6968	1.6975	1.6983
2056	1.6967	1.6974	1.6985
2057	1.6967	1.6975	1.6987
2058	1.6968	1.6976	1.6986
2059	1.697	1.6978	1.6988
2060	1.6973	1.698	1.6989
2061	1.698	1.6985	1.6991
2062	1.6986	1.699	1.6995
2063	1.6992	1.6995	1.6998
2064	1.6997	1.6998	1.7
2065	1.6999	1.6999	1.7
2066	1.6998	1.6998	1.7
2067	1.6992	1.6994	1.6998
2068	1.6984	1.6987	1.6993
2069	1.697	1.6976	1.6984
2070	1.6953	1.6962	1.6973
2071	1.6932	1.6945	1.696
2072	1.6908	1.6924	1.6942
2073	1.6879	1.6899	1.6921
2074	1.6846	1.687	1.6896
2075	1.6809	1.6836	1.6867
2076	1.6767	1.6799	1.6836
2077	1.672	1.6757	1.6799
2078	1.6669	1.671	1.6756
2079	1.6612	1.6657	1.6708
2080	1.6549	1.66	1.6654
2081	1.648	1.6537	1.6595
2082	1.6408	1.6471	1.653
2083	1.6334	1.64	1.6461
2084	1.6257	1.6327	1.639
2085	1.6178	1.625	1.6315
2086	1.6097	1.617	1.6235
2087	1.6017	1.6088	1.6153
2088	1.5936	1.6003	1.6068
2089	1.5853	1.5917	1.5979
2090	1.5769	1.5828	1.5886
2091	1.5685	1.5738	1.5791
2092	1.56	1.5648	1.5696
2093	1.5517	1.556	1.5601
2094	1.5437	1.5472	1.5507
2095	1.5358	1.5386	1.5411
2096	1.5282	1.5302	1.532
2097	1.5207	1.5221	1.5232
2098	1.5135	1.5143	1.515
2099	1.5066	1.5069	1.5072
2100	1.5	1.5	1.5
2°C	No EW
time	Temperature 1st Quartile (°C)	Temperature Mean (°C)	Temperature 3rd Quartile (°C)			time	Shadow price of carbon 1st Quartile (USD/tCO2)	Shadow price of carbon Median (USD/tCO2)	Shadow price of carbon 3rd Quartile (USD/tCO2)	Shadow price of carbon Mean (USD/tCO2)
2000	0.7122	0.7122	0.7122			2020	0	0	0	0
2001	0.7782	0.7782	0.7782			2030	182.068	255.796	370.44	290.547
2002	0.7707	0.7707	0.7707			2040	254.258	336.359	465.753	378.21
2003	0.8089	0.8089	0.8089			2050	147.92	164.518	199.579	182.084
2004	0.8062	0.8062	0.8062			2060	140.831	156.028	183.611	166.121
2005	0.8236	0.8236	0.8236			2070	158.429	188.833	216.296	192.543
2006	0.8284	0.8284	0.8284			2080	250.491	307.41	353.281	311.834
2007	0.8482	0.8482	0.8482			2090	390.697	479.112	550.975	485.813
2008	0.8647	0.8647	0.8647			2100	261.818	317.774	365.658	321.276
2009	0.8897	0.8897	0.8897
2010	0.912	0.912	0.912
2011	0.9357	0.9357	0.9357			Policy Costs 1st Quartile (%)	Policy Costs Median (%)	Policy Costs 3rd Quartile (%)	Policy Costs Mean (%)
2012	0.9586	0.9586	0.9586			0.40056	1.47374	0.518264	1.60032
2013	0.9832	0.9832	0.9832
2014	1.0065	1.0065	1.0065
2015	1.0412	1.0412	1.0412
2016	1.0786	1.0786	1.0786
2017	1.1136	1.1136	1.1136
2018	1.1504	1.1504	1.1504
2019	1.1865	1.1865	1.1865
2020	1.2238	1.2238	1.2238
2021	1.2602	1.2602	1.2603
2022	1.2962	1.2963	1.2963
2023	1.3311	1.3312	1.3313
2024	1.3652	1.3654	1.3656
2025	1.3982	1.3985	1.3989
2026	1.4302	1.4307	1.4312
2027	1.461	1.4618	1.4626
2028	1.4908	1.4918	1.4929
2029	1.5193	1.5206	1.5219
2030	1.5467	1.5483	1.5498
2031	1.5702	1.5721	1.574
2032	1.5901	1.5922	1.5944
2033	1.6077	1.6101	1.6124
2034	1.6232	1.6257	1.6281
2035	1.6371	1.6395	1.6421
2036	1.6494	1.6517	1.6542
2037	1.6604	1.6625	1.665
2038	1.67	1.672	1.6742
2039	1.6783	1.6802	1.6824
2040	1.6857	1.6873	1.6892
2041	1.6912	1.6923	1.6938
2042	1.6945	1.6955	1.6967
2043	1.6968	1.6976	1.6986
2044	1.6982	1.6988	1.6996
2045	1.6992	1.6995	1.7
2046	1.6996	1.6997	1.7
2047	1.6997	1.6997	1.7
2048	1.6993	1.6994	1.7
2049	1.6988	1.6991	1.6998
2050	1.6984	1.6988	1.6995
2051	1.698	1.6985	1.6992
2052	1.6977	1.6983	1.6991
2053	1.6976	1.6981	1.6989
2054	1.6974	1.698	1.6989
2055	1.6973	1.698	1.699
2056	1.6973	1.698	1.6991
2057	1.6974	1.6981	1.6992
2058	1.6976	1.6982	1.6992
2059	1.6977	1.6984	1.6993
2060	1.6979	1.6986	1.6993
2061	1.6984	1.6989	1.6995
2062	1.6989	1.6993	1.6997
2063	1.6994	1.6996	1.6999
2064	1.6998	1.6998	1.7
2065	1.6999	1.6999	1.7
2066	1.6997	1.6998	1.7
2067	1.6992	1.6994	1.6999
2068	1.6983	1.6987	1.6995
2069	1.6972	1.6978	1.699
2070	1.6955	1.6966	1.6983
2071	1.6935	1.6951	1.6974
2072	1.6912	1.6933	1.6962
2073	1.6886	1.6911	1.6944
2074	1.6854	1.6885	1.6922
2075	1.6821	1.6856	1.6898
2076	1.6782	1.6822	1.687
2077	1.6738	1.6783	1.6836
2078	1.669	1.674	1.6793
2079	1.6639	1.6691	1.6745
2080	1.6582	1.6636	1.6694
2081	1.6518	1.6576	1.6634
2082	1.6454	1.6511	1.6572
2083	1.6384	1.6442	1.6508
2084	1.631	1.6369	1.6438
2085	1.6234	1.6292	1.6363
2086	1.6153	1.6211	1.6282
2087	1.607	1.6127	1.6196
2088	1.5985	1.604	1.6105
2089	1.5898	1.595	1.6012
2090	1.5809	1.5858	1.5915
2091	1.572	1.5764	1.5816
2092	1.5631	1.5671	1.5715
2093	1.5543	1.5578	1.5616
2094	1.5457	1.5487	1.5516
2095	1.5373	1.5397	1.5421
2096	1.5293	1.531	1.5327
2097	1.5215	1.5226	1.5238
2098	1.514	1.5146	1.5153
2099	1.5068	1.5071	1.5074
2100	1.5	1.5	1.5
2°C with high overshoot	No EW
time	Temperature 1st Quartile (°C)	Temperature Mean (°C)	Temperature 3rd Quartile (°C)			time	Shadow price of carbon 1st Quartile (USD/tCO2)	Shadow price of carbon Median (USD/tCO2)	Shadow price of carbon 3rd Quartile (USD/tCO2)	Shadow price of carbon Mean (USD/tCO2)
2000	0.7017	0.7129	0.7251			2020	0	0	0	0
2001	0.762	0.7791	0.7979			2030	43.8002	95.2339	249.026	174.341
2002	0.751	0.772	0.7947			2040	74.2031	161.042	419.644	293.877
2003	0.7858	0.8106	0.8373			2050	126.121	273.162	709.034	496.648
2004	0.7812	0.8084	0.8375			2060	215.204	464.963	1200.88	841.343
2005	0.7967	0.8262	0.8575			2070	368.282	792.882	2032.79	1424.7
2006	0.8001	0.8315	0.8643			2080	626.109	1338.82	3390.69	2378.79
2007	0.8182	0.8516	0.8865			2090	978.35	2058.18	5090.63	3579.58
2008	0.833	0.8685	0.9055			2100	597.757	1184.67	2738.26	1906.1
2009	0.8557	0.8939	0.9335
2010	0.8758	0.9167	0.9588
2011	0.8974	0.9409	0.9855			Policy Costs 1st Quartile (%)	Policy Costs Median (%)	Policy Costs 3rd Quartile (%)	Policy Costs Mean (%)
2012	0.9181	0.9643	1.0115			0.571827	1.34038	0.879283	1.91844
2013	0.9403	0.9893	1.0392
2014	0.9614	1.0131	1.0657
2015	0.993	1.0484	1.1046
2016	1.027	1.0865	1.1468
2017	1.0583	1.1222	1.1866
2018	1.0913	1.1597	1.2286
2019	1.1236	1.1966	1.27
2020	1.1569	1.2348	1.3129
2021	1.1894	1.2722	1.3551
2022	1.2217	1.3094	1.3969
2023	1.2534	1.3459	1.4379
2024	1.285	1.3819	1.4781
2025	1.3162	1.4173	1.5174
2026	1.3473	1.4522	1.5558
2027	1.378	1.4865	1.5932
2028	1.4085	1.5201	1.6296
2029	1.4388	1.5531	1.6649
2030	1.4688	1.5856	1.6993
2031	1.4964	1.6148	1.7298
2032	1.5213	1.6409	1.7567
2033	1.545	1.6652	1.7814
2034	1.5672	1.6877	1.8039
2035	1.5883	1.7088	1.8248
2036	1.6084	1.7285	1.8438
2037	1.6276	1.7471	1.8615
2038	1.646	1.7646	1.878
2039	1.6636	1.7811	1.8953
2040	1.6806	1.7968	1.9117
2041	1.6958	1.8104	1.9245
2042	1.7083	1.8221	1.9325
2043	1.7186	1.8323	1.9398
2044	1.7277	1.8412	1.9482
2045	1.736	1.849	1.9546
2046	1.7444	1.8556	1.9586
2047	1.7519	1.8613	1.9622
2048	1.7591	1.8659	1.9633
2049	1.7656	1.8697	1.9627
2050	1.7712	1.8726	1.9613
2051	1.7762	1.8747	1.9608
2052	1.7806	1.876	1.9613
2053	1.7848	1.8765	1.9583
2054	1.7883	1.8764	1.9554
2055	1.7912	1.8755	1.9523
2056	1.7935	1.8739	1.9475
2057	1.7957	1.8716	1.9412
2058	1.7972	1.8686	1.9345
2059	1.797	1.865	1.9266
2060	1.7949	1.8607	1.9184
2061	1.7956	1.856	1.9109
2062	1.7951	1.851	1.9026
2063	1.7928	1.8455	1.8949
2064	1.7906	1.8397	1.8876
2065	1.7848	1.8334	1.8775
2066	1.7788	1.8269	1.8679
2067	1.7709	1.8199	1.8596
2068	1.7631	1.8126	1.8514
2069	1.7567	1.8049	1.8423
2070	1.75	1.7968	1.8327
2071	1.7407	1.7886	1.8231
2072	1.7325	1.7801	1.8123
2073	1.7247	1.7714	1.8006
2074	1.7164	1.7626	1.7889
2075	1.7074	1.7537	1.7772
2076	1.6987	1.7446	1.7655
2077	1.6911	1.7354	1.7537
2078	1.6824	1.726	1.7419
2079	1.6738	1.7165	1.7302
2080	1.6647	1.7069	1.7195
2081	1.6557	1.6971	1.708
2082	1.6467	1.6873	1.6966
2083	1.6375	1.6774	1.6853
2084	1.6284	1.6674	1.6739
2085	1.6196	1.6573	1.6627
2086	1.6109	1.6472	1.6513
2087	1.6022	1.637	1.6399
2088	1.5937	1.6268	1.6287
2089	1.5853	1.6163	1.6174
2090	1.577	1.6057	1.6064
2091	1.5686	1.595	1.5954
2092	1.5605	1.5841	1.5846
2093	1.5524	1.5731	1.5738
2094	1.5443	1.5618	1.5628
2095	1.5367	1.5506	1.5519
2096	1.5292	1.5397	1.5412
2097	1.5217	1.5291	1.5308
2098	1.5143	1.519	1.5203
2099	1.5071	1.5093	1.51
2100	1.5	1.5	1.5
1.5°C with medium overshoot	EW on CL
time	Temperature 1st Quartile (°C)	Temperature Mean (°C)	Temperature 3rd Quartile (°C)			time	Shadow price of carbon 1st Quartile (USD/tCO2)	Shadow price of carbon Median (USD/tCO2)	Shadow price of carbon 3rd Quartile (USD/tCO2)	Shadow price of carbon Mean (USD/tCO2)
2000	0.7017	0.7129	0.7251			2020	0	0	0	0
2001	0.762	0.7791	0.7979			2030	35.9732	64.8052	127.23	119.814
2002	0.751	0.772	0.7947			2040	60.9903	109.596	214.686	201.924
2003	0.7858	0.8106	0.8373			2050	103.767	185.917	363.17	341.119
2004	0.7812	0.8084	0.8375			2060	177.058	316.305	616.242	577.595
2005	0.7967	0.8262	0.8575			2070	302.717	537.856	1048.07	977.702
2006	0.8001	0.8315	0.8643			2080	514.383	905.2	1763.48	1632.44
2007	0.8182	0.8516	0.8865			2090	806.915	1402.89	2688.05	2459.33
2008	0.833	0.8685	0.9055			2100	504.383	828.843	1494.67	1334.33
2009	0.8557	0.8939	0.9335
2010	0.8758	0.9167	0.9588
2011	0.8974	0.9409	0.9855			Policy Costs 1st Quartile (%)	Policy Costs Median (%)	Policy Costs 3rd Quartile (%)	Policy Costs Mean (%)
2012	0.9181	0.9643	1.0115			0.466905	1.14555	0.618434	1.50564
2013	0.9403	0.9893	1.0392
2014	0.9614	1.0131	1.0657
2015	0.993	1.0484	1.1046
2016	1.027	1.0865	1.1468
2017	1.0583	1.1222	1.1866
2018	1.0913	1.1597	1.2286
2019	1.1236	1.1966	1.27
2020	1.1569	1.2348	1.3129
2021	1.1894	1.2722	1.3551
2022	1.2217	1.3095	1.3971
2023	1.2536	1.3462	1.4384
2024	1.2854	1.3825	1.4791
2025	1.3169	1.4184	1.5191
2026	1.3482	1.4538	1.5585
2027	1.3794	1.4888	1.597
2028	1.4104	1.5233	1.6348
2029	1.4413	1.5574	1.6719
2030	1.4721	1.591	1.7082
2031	1.5004	1.6215	1.7409
2032	1.5262	1.649	1.7702
2033	1.5506	1.6749	1.7975
2034	1.5736	1.6989	1.8228
2035	1.5956	1.7216	1.8467
2036	1.6165	1.743	1.8691
2037	1.6365	1.7634	1.8905
2038	1.6557	1.7827	1.9107
2039	1.6741	1.801	1.9299
2040	1.6919	1.8185	1.945
2041	1.7079	1.834	1.9593
2042	1.7221	1.8474	1.9715
2043	1.7351	1.8595	1.9858
2044	1.7469	1.8702	1.9985
2045	1.757	1.8797	2.0091
2046	1.7657	1.888	2.0174
2047	1.774	1.8954	2.0238
2048	1.7827	1.9017	2.0275
2049	1.7909	1.9071	2.0284
2050	1.7977	1.9115	2.0315
2051	1.8045	1.915	2.0342
2052	1.8104	1.9177	2.0327
2053	1.8154	1.9196	2.0328
2054	1.8189	1.9206	2.0309
2055	1.8215	1.9208	2.0302
2056	1.8243	1.9203	2.0285
2057	1.8266	1.919	2.0262
2058	1.8289	1.9169	2.0216
2059	1.831	1.914	2.0156
2060	1.8308	1.9104	2.0077
2061	1.8295	1.9062	2.0003
2062	1.8263	1.9014	1.9942
2063	1.8236	1.8962	1.985
2064	1.8194	1.8904	1.9755
2065	1.8136	1.8841	1.9657
2066	1.81	1.8772	1.955
2067	1.8069	1.8699	1.9446
2068	1.8012	1.862	1.9329
2069	1.7942	1.8537	1.9205
2070	1.7855	1.8448	1.9077
2071	1.7765	1.8355	1.8954
2072	1.7668	1.8258	1.8832
2073	1.7575	1.8159	1.8703
2074	1.7496	1.8057	1.8577
2075	1.7415	1.7952	1.8457
2076	1.7329	1.7844	1.8334
2077	1.7232	1.7735	1.8205
2078	1.7139	1.7623	1.8062
2079	1.7038	1.7509	1.7917
2080	1.6941	1.7392	1.7771
2081	1.6844	1.7274	1.7625
2082	1.6744	1.7154	1.7479
2083	1.6639	1.7034	1.7333
2084	1.6534	1.6913	1.7189
2085	1.643	1.6791	1.705
2086	1.6327	1.6669	1.691
2087	1.6225	1.6547	1.6766
2088	1.6124	1.6424	1.6622
2089	1.6023	1.6301	1.6478
2090	1.5925	1.6177	1.6338
2091	1.5826	1.6054	1.6199
2092	1.5728	1.593	1.6057
2093	1.5633	1.5807	1.5916
2094	1.5538	1.5684	1.5776
2095	1.5442	1.5562	1.5636
2096	1.5348	1.5442	1.5505
2097	1.5258	1.5325	1.5373
2098	1.517	1.5213	1.5248
2099	1.5084	1.5104	1.5121
2100	1.5	1.5	1.5
1.5°C with high overshoot	EW on CL
time	Temperature 1st Quartile (°C)	Temperature Mean (°C)	Temperature 3rd Quartile (°C)			time	Shadow price of carbon 1st Quartile (USD/tCO2)	Shadow price of carbon Median (USD/tCO2)	Shadow price of carbon 3rd Quartile (USD/tCO2)	Shadow price of carbon Mean (USD/tCO2)
2000	0.7017	0.7126	0.7251			2020	0	0	0	0
2001	0.762	0.7786	0.7979			2030	27.2032	44.1735	64.028	57.2807
2002	0.751	0.7715	0.7947			2040	46.0845	74.6588	108.009	96.645
2003	0.7858	0.81	0.8373			2050	78.3009	126.663	182.64	163.436
2004	0.7812	0.8077	0.8375			2060	133.574	215.622	309.607	277.029
2005	0.7967	0.8255	0.8575			2070	229.172	367.669	525.036	469.668
2006	0.8001	0.8307	0.8643			2080	391.903	621.003	879.838	786.922
2007	0.8182	0.8507	0.8865			2090	622.955	964.281	1336.42	1193.41
2008	0.833	0.8676	0.9055			2100	382.563	563.64	727.454	638.129
2009	0.8557	0.8929	0.9335
2010	0.8758	0.9157	0.9588
2011	0.8974	0.9398	0.9855			Policy Costs 1st Quartile (%)	Policy Costs Median (%)	Policy Costs 3rd Quartile (%)	Policy Costs Mean (%)
2012	0.9181	0.9631	1.0115			0.369412	0.95454	0.379465	1.07006
2013	0.9403	0.9881	1.0392
2014	0.9614	1.0118	1.0657
2015	0.993	1.047	1.1046
2016	1.027	1.085	1.1468
2017	1.0583	1.1206	1.1866
2018	1.0913	1.158	1.2286
2019	1.1236	1.1948	1.27
2020	1.1569	1.2328	1.3129
2021	1.1894	1.2702	1.3551
2022	1.2218	1.3075	1.3973
2023	1.2539	1.3443	1.4389
2024	1.2859	1.381	1.4801
2025	1.3178	1.4174	1.5208
2026	1.3496	1.4536	1.5611
2027	1.3814	1.4896	1.6009
2028	1.4131	1.5253	1.6402
2029	1.4448	1.5608	1.6789
2030	1.4765	1.5961	1.7171
2031	1.5057	1.6285	1.7517
2032	1.5325	1.658	1.783
2033	1.558	1.6858	1.8125
2034	1.582	1.712	1.8398
2035	1.605	1.7369	1.8657
2036	1.6269	1.7605	1.8901
2037	1.648	1.783	1.9132
2038	1.6683	1.8046	1.9352
2039	1.6879	1.8252	1.9596
2040	1.7068	1.845	1.9798
2041	1.724	1.8629	1.9975
2042	1.7395	1.8788	2.0127
2043	1.7527	1.8932	2.0271
2044	1.7626	1.9062	2.0394
2045	1.7717	1.9181	2.0504
2046	1.7799	1.9288	2.06
2047	1.7874	1.9385	2.0702
2048	1.7942	1.9472	2.0772
2049	1.8021	1.955	2.083
2050	1.8098	1.9618	2.0898
2051	1.8172	1.9678	2.0993
2052	1.8244	1.973	2.1026
2053	1.831	1.9774	2.1018
2054	1.8371	1.981	2.1001
2055	1.8425	1.9838	2.1013
2056	1.8474	1.9858	2.1062
2057	1.8517	1.9871	2.1102
2058	1.8553	1.9876	2.1131
2059	1.8583	1.9872	2.1096
2060	1.8591	1.986	2.1044
2061	1.8602	1.9841	2.0982
2062	1.8619	1.9815	2.0911
2063	1.8619	1.9782	2.0833
2064	1.8599	1.9742	2.0747
2065	1.8571	1.9694	2.0657
2066	1.8536	1.9639	2.0581
2067	1.8505	1.9577	2.0491
2068	1.8478	1.9507	2.0388
2069	1.8417	1.9429	2.0259
2070	1.8333	1.9342	2.0149
2071	1.8242	1.9248	2.0028
2072	1.8174	1.9148	1.9894
2073	1.8105	1.904	1.9761
2074	1.8013	1.8927	1.9605
2075	1.7911	1.8809	1.9452
2076	1.7808	1.8685	1.9282
2077	1.7712	1.8556	1.9108
2078	1.762	1.8421	1.8931
2079	1.7519	1.828	1.8752
2080	1.7405	1.8133	1.8583
2081	1.7291	1.798	1.8413
2082	1.7161	1.7822	1.8223
2083	1.7031	1.7661	1.803
2084	1.6908	1.7496	1.7836
2085	1.6783	1.7329	1.764
2086	1.6657	1.7159	1.7452
2087	1.6529	1.6988	1.7265
2088	1.64	1.6817	1.7078
2089	1.6272	1.6647	1.6886
2090	1.6144	1.6478	1.6707
2091	1.6017	1.6311	1.6515
2092	1.5893	1.6148	1.6325
2093	1.5771	1.5989	1.6146
2094	1.5651	1.5833	1.5966
2095	1.5534	1.5682	1.5794
2096	1.542	1.5535	1.563
2097	1.5309	1.5392	1.5462
2098	1.5201	1.5255	1.5301
2099	1.5098	1.5124	1.5147
2100	1.5	1.5	1.5
2°C	EW on CL
time	Temperature 1st Quartile (°C)	Temperature Mean (°C)	Temperature 3rd Quartile (°C)			time	Shadow price of carbon 1st Quartile (USD/tCO2)	Shadow price of carbon Median (USD/tCO2)	Shadow price of carbon 3rd Quartile (USD/tCO2)	Shadow price of carbon Mean (USD/tCO2)
2000	0.7017	0.7129	0.7251			2020	0	0	0	0
2001	0.762	0.7791	0.7979			2030	18.8173	45.7588	127.445	328.203
2002	0.751	0.772	0.7947			2040	31.9669	77.6213	213.236	472.148
2003	0.7858	0.8106	0.8373			2050	54.3227	129.979	307.749	319.565
2004	0.7812	0.8084	0.8375			2060	91.6459	183.516	231.554	172.606
2005	0.7967	0.8262	0.8575			2070	127.655	176.403	238.709	178.638
2006	0.8001	0.8315	0.8643			2080	135.921	175.78	230.428	184.972
2007	0.8182	0.8516	0.8865			2090	149.973	186.107	245.482	199.629
2008	0.833	0.8685	0.9055			2100	136.96	169.626	215.746	180.772
2009	0.8557	0.8939	0.9335
2010	0.8758	0.9167	0.9588
2011	0.8974	0.9409	0.9855			Policy Costs 1st Quartile (%)	Policy Costs Median (%)	Policy Costs 3rd Quartile (%)	Policy Costs Mean (%)
2012	0.9181	0.9643	1.0115			0.300541	0.554106	0.58194	1.17123
2013	0.9403	0.9893	1.0392
2014	0.9614	1.0131	1.0657
2015	0.993	1.0484	1.1046
2016	1.0268	1.0864	1.1467
2017	1.058	1.1218	1.1862
2018	1.0907	1.159	1.2278
2019	1.1225	1.1955	1.2688
2020	1.1554	1.2332	1.3112
2021	1.1867	1.2692	1.3518
2022	1.2172	1.3042	1.3912
2023	1.2471	1.3381	1.4293
2024	1.2766	1.3712	1.4663
2025	1.3058	1.4034	1.502
2026	1.3349	1.4348	1.5367
2027	1.3638	1.4655	1.5702
2028	1.3926	1.4953	1.6025
2029	1.4214	1.5244	1.6337
2030	1.4501	1.5528	1.6638
2031	1.4779	1.5796	1.692
2032	1.505	1.6051	1.7183
2033	1.5314	1.6295	1.7433
2034	1.557	1.6529	1.7669
2035	1.5819	1.6754	1.7893
2036	1.6062	1.6969	1.8106
2037	1.6297	1.7177	1.8309
2038	1.6524	1.7377	1.8501
2039	1.6743	1.7569	1.8683
2040	1.6956	1.7754	1.8856
2041	1.7144	1.7923	1.901
2042	1.7316	1.8076	1.9145
2043	1.7487	1.8219	1.9268
2044	1.765	1.8351	1.9378
2045	1.7807	1.8475	1.9477
2046	1.7957	1.8591	1.9565
2047	1.8101	1.87	1.9643
2048	1.8234	1.8802	1.9712
2049	1.8358	1.8898	1.9772
2050	1.8476	1.8988	1.9823
2051	1.8587	1.907	1.9864
2052	1.8692	1.9145	1.9897
2053	1.8791	1.9214	1.9923
2054	1.8887	1.9277	1.994
2055	1.8978	1.9337	1.9935
2056	1.9068	1.9392	1.994
2057	1.9157	1.9444	1.995
2058	1.9241	1.9491	1.9964
2059	1.9321	1.9536	1.998
2060	1.9395	1.9577	1.9988
2061	1.9465	1.9615	1.9993
2062	1.9529	1.9649	1.9994
2063	1.9588	1.968	1.9994
2064	1.9642	1.9709	1.9995
2065	1.9692	1.9736	1.9994
2066	1.9737	1.976	1.9993
2067	1.9777	1.9782	1.9995
2068	1.9814	1.9802	1.9997
2069	1.9846	1.9821	1.9998
2070	1.9874	1.9837	1.9999
2071	1.9897	1.9851	1.9999
2072	1.9918	1.9865	1.9998
2073	1.9935	1.9877	1.9997
2074	1.995	1.9888	1.9997
2075	1.9963	1.9899	1.9996
2076	1.9974	1.9909	1.9996
2077	1.9982	1.9919	1.9996
2078	1.9986	1.9928	1.9997
2079	1.9991	1.9936	1.9999
2080	1.9995	1.9945	2
2081	1.9998	1.9951	2
2082	1.9998	1.9957	2
2083	1.9997	1.9961	2
2084	1.9996	1.9965	1.9999
2085	1.9994	1.9968	1.9999
2086	1.9993	1.9971	1.9999
2087	1.9992	1.9974	1.9999
2088	1.9992	1.9977	1.9999
2089	1.9992	1.998	1.9999
2090	1.9992	1.9982	1.9999
2091	1.9992	1.9984	1.9999
2092	1.9992	1.9985	1.9998
2093	1.9992	1.9987	1.9997
2094	1.9992	1.9988	1.9996
2095	1.9993	1.9989	1.9996
2096	1.9994	1.9991	1.9996
2097	1.9994	1.9992	1.9997
2098	1.9996	1.9994	1.9998
2099	1.9998	1.9996	1.9999
2100	2	1.9998	2
2°C with high overshoot	EW on CL
time	Temperature 1st Quartile (°C)	Temperature Mean (°C)	Temperature 3rd Quartile (°C)			time	Shadow price of carbon 1st Quartile (USD/tCO2)	Shadow price of carbon Median (USD/tCO2)	Shadow price of carbon 3rd Quartile (USD/tCO2)	Shadow price of carbon Mean (USD/tCO2)
2000	0.7017	0.7129	0.7251			2020	0	0	0	0
2001	0.762	0.7791	0.7979			2030	18.8175	44.821	119.551	275.78
2002	0.751	0.772	0.7947			2040	31.9672	75.9792	196.085	377.855
2003	0.7858	0.8106	0.8373			2050	54.3233	127.475	282.631	239.094
2004	0.7812	0.8084	0.8375			2060	91.6469	178.23	221.333	164.287
2005	0.7967	0.8262	0.8575			2070	127.655	171.864	222.021	170.059
2006	0.8001	0.8315	0.8643			2080	135.698	172.187	215.127	176.896
2007	0.8182	0.8516	0.8865			2090	149.967	181.345	223.834	190.044
2008	0.833	0.8685	0.9055			2100	136.806	165.753	202.304	174.093
2009	0.8557	0.8939	0.9335
2010	0.8758	0.9167	0.9588
2011	0.8974	0.9409	0.9855			Policy Costs 1st Quartile (%)	Policy Costs Median (%)	Policy Costs 3rd Quartile (%)	Policy Costs Mean (%)
2012	0.9181	0.9643	1.0115			0.299566	0.553131	0.575401	1.09812
2013	0.9403	0.9893	1.0392
2014	0.9614	1.0131	1.0657
2015	0.993	1.0484	1.1046
2016	1.0268	1.0864	1.1467
2017	1.058	1.1218	1.1862
2018	1.0907	1.159	1.2278
2019	1.1225	1.1955	1.2688
2020	1.1554	1.2332	1.3112
2021	1.1867	1.2692	1.3518
2022	1.2172	1.3042	1.3912
2023	1.2471	1.3381	1.4293
2024	1.2766	1.3712	1.4663
2025	1.3058	1.4035	1.5021
2026	1.3349	1.435	1.5367
2027	1.3638	1.4657	1.5702
2028	1.3926	1.4956	1.6026
2029	1.4214	1.5248	1.6339
2030	1.4501	1.5532	1.664
2031	1.478	1.5801	1.6922
2032	1.505	1.6057	1.7186
2033	1.5314	1.6302	1.7437
2034	1.557	1.6537	1.7673
2035	1.582	1.6762	1.7898
2036	1.6062	1.6979	1.8111
2037	1.6298	1.7188	1.8313
2038	1.6525	1.7388	1.8506
2039	1.6744	1.7581	1.8689
2040	1.6956	1.7766	1.8864
2041	1.7144	1.7935	1.9018
2042	1.7318	1.8088	1.9152
2043	1.7489	1.823	1.9278
2044	1.7652	1.8362	1.939
2045	1.7808	1.8485	1.949
2046	1.7959	1.86	1.9577
2047	1.8104	1.8708	1.9654
2048	1.8236	1.8809	1.9725
2049	1.8358	1.8904	1.9788
2050	1.8476	1.8993	1.9843
2051	1.8587	1.9074	1.9883
2052	1.8692	1.9148	1.9913
2053	1.8791	1.9217	1.9925
2054	1.8887	1.928	1.9926
2055	1.8978	1.9339	1.9927
2056	1.9068	1.9394	1.9938
2057	1.9157	1.9445	1.9954
2058	1.9241	1.9493	1.9971
2059	1.9321	1.9537	1.9982
2060	1.9396	1.9579	1.999
2061	1.9465	1.9616	1.9993
2062	1.9529	1.965	1.9995
2063	1.9588	1.9682	1.9996
2064	1.9642	1.9711	1.9996
2065	1.9692	1.9737	1.9996
2066	1.9737	1.9761	1.9996
2067	1.9777	1.9784	1.9997
2068	1.9814	1.9804	1.9998
2069	1.9846	1.9822	1.9999
2070	1.9874	1.9838	1.9999
2071	1.9897	1.9852	1.9999
2072	1.9918	1.9865	1.9999
2073	1.9935	1.9877	1.9998
2074	1.995	1.9889	1.9997
2075	1.9963	1.9899	1.9997
2076	1.9974	1.9909	1.9997
2077	1.9982	1.9919	1.9997
2078	1.9986	1.9928	1.9998
2079	1.9992	1.9937	1.9999
2080	1.9996	1.9945	2
2081	1.9998	1.9951	2
2082	1.9999	1.9957	2
2083	1.9997	1.9961	2
2084	1.9996	1.9965	1.9999
2085	1.9994	1.9968	1.9999
2086	1.9993	1.9972	1.9999
2087	1.9992	1.9975	1.9999
2088	1.9992	1.9978	1.9999
2089	1.9992	1.998	1.9999
2090	1.9993	1.9983	2
2091	1.9993	1.9985	2
2092	1.9994	1.9987	2
2093	1.9994	1.9988	1.9999
2094	1.9994	1.9989	1.9998
2095	1.9994	1.999	1.9998
2096	1.9994	1.9991	1.9997
2097	1.9995	1.9992	1.9997
2098	1.9996	1.9994	1.9998
2099	1.9998	1.9996	1.9999
2100	2	1.9998	2
1.5°C with medium overshoot	EW on CL+F
time	Temperature 1st Quartile (°C)	Temperature Mean (°C)	Temperature 3rd Quartile (°C)			time	Shadow price of carbon 1st Quartile (USD/tCO2)	Shadow price of carbon Median (USD/tCO2)	Shadow price of carbon 3rd Quartile (USD/tCO2)	Shadow price of carbon Mean (USD/tCO2)
2000	0.7017	0.7128	0.7251			2020	0	0	0	0
2001	0.762	0.7789	0.7979			2030	17.0273	38.2579	93.4807	182.216
2002	0.751	0.7719	0.7947			2040	28.9577	64.7946	153.272	241.064
2003	0.7858	0.8104	0.8373			2050	49.2396	108.817	216.185	160.056
2004	0.7812	0.8082	0.8375			2060	83.0138	159.234	192.08	143.673
2005	0.7967	0.826	0.8575			2070	114.463	150.055	187.703	148.252
2006	0.8001	0.8312	0.8643			2080	123.721	154.07	190.268	156.875
2007	0.8182	0.8513	0.8865			2090	137.74	165.812	202.811	171.002
2008	0.833	0.8683	0.9055			2100	127.626	148.958	187.021	158.549
2009	0.8557	0.8936	0.9335
2010	0.8758	0.9164	0.9588
2011	0.8974	0.9405	0.9855			Policy Costs 1st Quartile (%)	Policy Costs Median (%)	Policy Costs 3rd Quartile (%)	Policy Costs Mean (%)
2012	0.9181	0.964	1.0115			0.259849	0.483984	0.47176	0.886955
2013	0.9403	0.989	1.0392
2014	0.9614	1.0128	1.0657
2015	0.993	1.048	1.1046
2016	1.0268	1.086	1.1467
2017	1.058	1.1213	1.1862
2018	1.0907	1.1585	1.2278
2019	1.1225	1.195	1.2688
2020	1.1554	1.2326	1.3112
2021	1.1867	1.2686	1.3518
2022	1.2173	1.3037	1.3913
2023	1.2472	1.3376	1.4296
2024	1.2768	1.3709	1.4668
2025	1.3062	1.4033	1.503
2026	1.3354	1.4351	1.5381
2027	1.3646	1.4662	1.5723
2028	1.3937	1.4966	1.6054
2029	1.4227	1.5263	1.6376
2030	1.4518	1.5552	1.6686
2031	1.4801	1.5827	1.6977
2032	1.5076	1.6086	1.7248
2033	1.5345	1.6335	1.7505
2034	1.5607	1.6573	1.7747
2035	1.5862	1.6801	1.7975
2036	1.6112	1.7019	1.8189
2037	1.6355	1.7228	1.8393
2038	1.6592	1.7429	1.858
2039	1.6822	1.7622	1.8754
2040	1.7042	1.7806	1.8921
2041	1.7238	1.7974	1.9072
2042	1.7415	1.8125	1.9206
2043	1.758	1.8265	1.9326
2044	1.7736	1.8394	1.9432
2045	1.7884	1.8514	1.9526
2046	1.8026	1.8626	1.9607
2047	1.8161	1.8731	1.9679
2048	1.8291	1.8829	1.9742
2049	1.8415	1.8921	1.9797
2050	1.8534	1.9007	1.9844
2051	1.8645	1.9086	1.9881
2052	1.8751	1.9158	1.9897
2053	1.8854	1.9225	1.9915
2054	1.8955	1.9287	1.9919
2055	1.9048	1.9346	1.9929
2056	1.9137	1.9401	1.9944
2057	1.9222	1.9452	1.9957
2058	1.9302	1.95	1.9972
2059	1.9377	1.9545	1.998
2060	1.9448	1.9588	1.9986
2061	1.9516	1.9626	1.9992
2062	1.9579	1.9661	1.9995
2063	1.9637	1.9693	1.9997
2064	1.969	1.9722	1.9997
2065	1.9737	1.9749	1.9997
2066	1.978	1.9774	1.9997
2067	1.9817	1.9796	1.9998
2068	1.9849	1.9816	1.9998
2069	1.9876	1.9833	1.9999
2070	1.9899	1.9849	1.9999
2071	1.9917	1.9863	1.9998
2072	1.9933	1.9876	1.9998
2073	1.9946	1.9888	1.9997
2074	1.9958	1.9898	1.9997
2075	1.9968	1.9909	1.9996
2076	1.9976	1.9918	1.9996
2077	1.998	1.9927	1.9996
2078	1.9986	1.9936	1.9998
2079	1.9991	1.9944	1.9999
2080	1.9994	1.9951	2
2081	1.9997	1.9958	2
2082	1.9997	1.9962	2
2083	1.9996	1.9966	2
2084	1.9996	1.997	1.9999
2085	1.9994	1.9973	1.9999
2086	1.9993	1.9975	1.9999
2087	1.9992	1.9978	1.9999
2088	1.9992	1.998	1.9999
2089	1.9992	1.9982	1.9999
2090	1.9992	1.9984	2
2091	1.9992	1.9986	1.9999
2092	1.9992	1.9987	1.9998
2093	1.9992	1.9988	1.9998
2094	1.9993	1.9989	1.9997
2095	1.9993	1.999	1.9996
2096	1.9994	1.9991	1.9996
2097	1.9994	1.9992	1.9996
2098	1.9996	1.9994	1.9997
2099	1.9998	1.9996	1.9998
2100	2	1.9998	2
1.5°C with high overshoot	EW on CL+F
time	Temperature 1st Quartile (°C)	Temperature Mean (°C)	Temperature 3rd Quartile (°C)			time	Shadow price of carbon 1st Quartile (USD/tCO2)	Shadow price of carbon Median (USD/tCO2)	Shadow price of carbon 3rd Quartile (USD/tCO2)	Shadow price of carbon Mean (USD/tCO2)
2000	0.7017	0.7129	0.7251			2020	0	0	0	0
2001	0.762	0.7791	0.7979			2030	13.514	26.1692	44.0789	37.4377
2002	0.751	0.772	0.7947			2040	22.8606	44.2064	74.3687	63.0396
2003	0.7858	0.8106	0.8373			2050	38.7584	74.828	125.68	106.288
2004	0.7812	0.8084	0.8375			2060	65.8451	126.845	212.606	179.329
2005	0.7967	0.8262	0.8575			2070	111.845	214.764	358.591	301.792
2006	0.8001	0.8315	0.8643			2080	187.988	358.821	595.564	499.587
2007	0.8182	0.8516	0.8865			2090	290.557	545.158	888.619	746.031
2008	0.833	0.8685	0.9055			2100	199.36	343.966	515.484	447.19
2009	0.8557	0.8939	0.9335
2010	0.8758	0.9167	0.9588
2011	0.8974	0.9409	0.9855			Policy Costs 1st Quartile (%)	Policy Costs Median (%)	Policy Costs 3rd Quartile (%)	Policy Costs Mean (%)
2012	0.9181	0.9643	1.0115			0.227798	0.455658	0.344942	0.588708
2013	0.9403	0.9893	1.0392
2014	0.9614	1.0131	1.0657
2015	0.993	1.0484	1.1046
2016	1.0268	1.0864	1.1467
2017	1.058	1.1218	1.1862
2018	1.0907	1.159	1.2278
2019	1.1225	1.1955	1.2688
2020	1.1554	1.2332	1.3112
2021	1.1867	1.2693	1.3519
2022	1.2174	1.3045	1.3916
2023	1.2475	1.3389	1.4302
2024	1.2774	1.3728	1.4681
2025	1.3072	1.4061	1.5052
2026	1.337	1.4391	1.5416
2027	1.3669	1.4716	1.5772
2028	1.3968	1.5038	1.6123
2029	1.4268	1.5356	1.6466
2030	1.4569	1.5671	1.6804
2031	1.4864	1.5975	1.7126
2032	1.5152	1.6268	1.7435
2033	1.5435	1.6553	1.7734
2034	1.5711	1.683	1.8024
2035	1.5983	1.71	1.8306
2036	1.6248	1.7363	1.858
2037	1.6508	1.762	1.8846
2038	1.6742	1.787	1.9104
2039	1.6962	1.8114	1.9353
2040	1.7178	1.8353	1.9604
2041	1.7381	1.8576	1.9838
2042	1.7583	1.8784	2.0052
2043	1.7769	1.8982	2.0256
2044	1.794	1.917	2.0449
2045	1.8104	1.935	2.0632
2046	1.8263	1.9521	2.0816
2047	1.8416	1.9684	2.0982
2048	1.8566	1.9841	2.1132
2049	1.8711	1.999	2.1283
2050	1.8854	2.0134	2.1426
2051	1.8991	2.0268	2.1558
2052	1.912	2.0393	2.168
2053	1.9247	2.0511	2.1792
2054	1.937	2.062	2.1895
2055	1.9487	2.0723	2.199
2056	1.9599	2.0818	2.2075
2057	1.9705	2.0906	2.2149
2058	1.9806	2.0987	2.2216
2059	1.9902	2.1062	2.2274
2060	1.9996	2.113	2.232
2061	2.0086	2.1191	2.234
2062	2.0171	2.1245	2.2372
2063	2.025	2.1292	2.2391
2064	2.0324	2.1333	2.2399
2065	2.0394	2.1367	2.2427
2066	2.0466	2.1395	2.2445
2067	2.0537	2.1416	2.2447
2068	2.0597	2.1432	2.2426
2069	2.0645	2.1441	2.2409
2070	2.0689	2.1445	2.2383
2071	2.0728	2.1443	2.2331
2072	2.0763	2.1436	2.2294
2073	2.0793	2.1424	2.2246
2074	2.0817	2.1407	2.2179
2075	2.0836	2.1386	2.2121
2076	2.0848	2.1361	2.2056
2077	2.0853	2.1332	2.1987
2078	2.0853	2.1299	2.1916
2079	2.0849	2.1263	2.1846
2080	2.0839	2.1222	2.1773
2081	2.0824	2.1177	2.1697
2082	2.0803	2.1128	2.1614
2083	2.0779	2.1076	2.1527
2084	2.0753	2.1021	2.1439
2085	2.0723	2.0964	2.135
2086	2.0689	2.0905	2.1259
2087	2.0652	2.0844	2.1169
2088	2.0612	2.0782	2.108
2089	2.0568	2.0718	2.0989
2090	2.0515	2.0652	2.0896
2091	2.046	2.0585	2.0802
2092	2.0404	2.0517	2.0708
2093	2.0349	2.0449	2.0615
2094	2.0294	2.0381	2.0523
2095	2.0241	2.0314	2.0434
2096	2.0189	2.0248	2.0345
2097	2.0139	2.0184	2.0256
2098	2.009	2.0121	2.0169
2099	2.0044	2.0059	2.0084
2100	2	1.9998	2
2°C	EW on CL+F
time	Temperature 1st Quartile (°C)	Temperature Mean (°C)	Temperature 3rd Quartile (°C)			time	Shadow price of carbon 1st Quartile (USD/tCO2)	Shadow price of carbon Median (USD/tCO2)	Shadow price of carbon 3rd Quartile (USD/tCO2)	Shadow price of carbon Mean (USD/tCO2)
2000	0.7017	0.7129	0.7251			2020	0	0	0	0
2001	0.762	0.7791	0.7979			2030	12.3013	23.6221	39.5555	30.7401
2002	0.751	0.772	0.7947			2040	20.8085	39.9371	66.8013	51.7833
2003	0.7858	0.8106	0.8373			2050	35.2771	67.6402	112.974	87.3434
2004	0.7812	0.8084	0.8375			2060	59.9252	114.735	191.256	147.426
2005	0.7967	0.8262	0.8575			2070	101.779	194.502	323.371	248.266
2006	0.8001	0.8315	0.8643			2080	171.071	325.844	539.724	411.627
2007	0.8182	0.8516	0.8865			2090	264.692	498.103	813.951	617.392
2008	0.833	0.8685	0.9055			2100	187.033	314.48	479.775	378.416
2009	0.8557	0.8939	0.9335
2010	0.8758	0.9167	0.9588
2011	0.8974	0.9409	0.9855			Policy Costs 1st Quartile (%)	Policy Costs Median (%)	Policy Costs 3rd Quartile (%)	Policy Costs Mean (%)
2012	0.9181	0.9643	1.0115			0.207854	0.434483	0.296093	0.54577
2013	0.9403	0.9893	1.0392
2014	0.9614	1.0131	1.0657
2015	0.993	1.0484	1.1046
2016	1.0268	1.0864	1.1467
2017	1.058	1.1218	1.1862
2018	1.0907	1.159	1.2278
2019	1.1225	1.1955	1.2688
2020	1.1554	1.2332	1.3112
2021	1.1867	1.2693	1.3519
2022	1.2174	1.3045	1.3916
2023	1.2475	1.339	1.4303
2024	1.2774	1.373	1.4683
2025	1.3073	1.4065	1.5055
2026	1.3371	1.4396	1.542
2027	1.367	1.4724	1.5779
2028	1.3969	1.5049	1.6132
2029	1.427	1.5371	1.6479
2030	1.4571	1.569	1.682
2031	1.4867	1.5998	1.7146
2032	1.5155	1.6296	1.7459
2033	1.5439	1.6586	1.7763
2034	1.5716	1.6869	1.8058
2035	1.5989	1.7145	1.8344
2036	1.6255	1.7414	1.8623
2037	1.6516	1.7677	1.8893
2038	1.6748	1.7933	1.916
2039	1.6969	1.8184	1.9419
2040	1.7185	1.8429	1.9679
2041	1.7399	1.866	1.9919
2042	1.7605	1.8875	2.0143
2043	1.7785	1.9081	2.0355
2044	1.7957	1.9276	2.0556
2045	1.8123	1.9463	2.0747
2046	1.8282	1.9641	2.0927
2047	1.8438	1.9813	2.1099
2048	1.8592	1.9977	2.1263
2049	1.8742	2.0134	2.1423
2050	1.8887	2.0285	2.1577
2051	1.9025	2.0428	2.1724
2052	1.9156	2.0561	2.186
2053	1.9287	2.0687	2.1988
2054	1.9412	2.0804	2.2093
2055	1.9531	2.0915	2.22
2056	1.9645	2.1018	2.2304
2057	1.9754	2.1114	2.2403
2058	1.9858	2.1204	2.2487
2059	1.9957	2.1286	2.2558
2060	2.0051	2.1362	2.2615
2061	2.0139	2.143	2.268
2062	2.0222	2.1491	2.2738
2063	2.0303	2.1545	2.2789
2064	2.038	2.1591	2.2823
2065	2.0453	2.1632	2.2847
2066	2.0518	2.1665	2.2863
2067	2.0579	2.1691	2.2876
2068	2.0637	2.1711	2.2859
2069	2.0691	2.1724	2.2842
2070	2.0743	2.173	2.2809
2071	2.0783	2.173	2.2777
2072	2.0821	2.1723	2.2738
2073	2.0854	2.1711	2.2691
2074	2.0882	2.1693	2.2636
2075	2.0905	2.1671	2.2574
2076	2.0922	2.1643	2.2511
2077	2.0934	2.1611	2.2445
2078	2.0939	2.1574	2.2366
2079	2.0939	2.1531	2.2282
2080	2.0933	2.1484	2.2194
2081	2.092	2.1431	2.2102
2082	2.0902	2.1373	2.2001
2083	2.0874	2.1312	2.1897
2084	2.0837	2.1246	2.1789
2085	2.0807	2.1178	2.1685
2086	2.0774	2.1107	2.1574
2087	2.0736	2.1034	2.1463
2088	2.0694	2.0958	2.135
2089	2.0645	2.088	2.1238
2090	2.059	2.08	2.1126
2091	2.053	2.0718	2.101
2092	2.0468	2.0634	2.0891
2093	2.0404	2.0551	2.0773
2094	2.034	2.0467	2.0658
2095	2.0278	2.0385	2.0542
2096	2.0217	2.0303	2.0429
2097	2.0158	2.0223	2.0316
2098	2.0102	2.0145	2.0207
2099	2.005	2.007	2.0102
2100	2	1.9998	2
2°C with high overshoot	EW on CL+F
time	Temperature 1st Quartile (°C)	Temperature Mean (°C)	Temperature 3rd Quartile (°C)			time	Shadow price of carbon 1st Quartile (USD/tCO2)	Shadow price of carbon Median (USD/tCO2)	Shadow price of carbon 3rd Quartile (USD/tCO2)	Shadow price of carbon Mean (USD/tCO2)
2000	0.7017	0.7129	0.7251			2020	0	0	0	0
2001	0.762	0.7791	0.7979			2030	11.0929	19.6661	31.8933	24
2002	0.751	0.772	0.7947			2040	18.7585	33.2137	53.7313	40.4419
2003	0.7858	0.8106	0.8373			2050	31.7885	56.1853	90.7719	68.236
2004	0.7812	0.8084	0.8375			2060	53.9681	95.1671	153.557	115.214
2005	0.7967	0.8262	0.8575			2070	91.5731	161.015	259.33	194.125
2006	0.8001	0.8315	0.8643			2080	153.673	269.063	431.465	322.307
2007	0.8182	0.8516	0.8865			2090	236.685	408.23	648.973	485.39
2008	0.833	0.8685	0.9055			2100	166.845	264.842	389.51	304.306
2009	0.8557	0.8939	0.9335
2010	0.8758	0.9167	0.9588
2011	0.8974	0.9409	0.9855			Policy Costs 1st Quartile (%)	Policy Costs Median (%)	Policy Costs 3rd Quartile (%)	Policy Costs Mean (%)
2012	0.9181	0.9643	1.0115			0.187425	0.392581	0.251738	0.472482
2013	0.9403	0.9893	1.0392
2014	0.9614	1.0131	1.0657
2015	0.993	1.0484	1.1046
2016	1.0268	1.0864	1.1467
2017	1.058	1.1218	1.1862
2018	1.0907	1.159	1.2278
2019	1.1225	1.1955	1.2688
2020	1.1554	1.2332	1.3112
2021	1.1867	1.2693	1.3519
2022	1.2174	1.3046	1.3917
2023	1.2476	1.3392	1.4306
2024	1.2777	1.3733	1.4689
2025	1.3077	1.4071	1.5065
2026	1.3378	1.4406	1.5437
2027	1.3679	1.4738	1.5803
2028	1.3982	1.5068	1.6165
2029	1.4287	1.5395	1.6522
2030	1.4593	1.5721	1.6875
2031	1.4894	1.6036	1.7214
2032	1.5188	1.6342	1.7541
2033	1.5477	1.664	1.7858
2034	1.576	1.6931	1.8167
2035	1.6038	1.7215	1.8467
2036	1.631	1.7492	1.8759
2037	1.6552	1.7762	1.9043
2038	1.6783	1.8027	1.9321
2039	1.701	1.8285	1.9591
2040	1.7236	1.8538	1.9855
2041	1.7463	1.8776	2.0102
2042	1.7655	1.8998	2.0332
2043	1.784	1.9211	2.0564
2044	1.8016	1.9413	2.0784
2045	1.8186	1.9606	2.0981
2046	1.8349	1.9791	2.1169
2047	1.8508	1.9969	2.1358
2048	1.8663	2.0139	2.1535
2049	1.8813	2.0303	2.1705
2050	1.8959	2.0461	2.1867
2051	1.9099	2.061	2.2013
2052	1.9235	2.075	2.2142
2053	1.9366	2.0882	2.2279
2054	1.9493	2.1007	2.2409
2055	1.9614	2.1126	2.2528
2056	1.973	2.1237	2.2637
2057	1.984	2.1342	2.2724
2058	1.9946	2.144	2.2819
2059	2.0046	2.1531	2.2893
2060	2.0151	2.1616	2.2966
2061	2.0251	2.1693	2.3029
2062	2.0345	2.1762	2.3084
2063	2.0434	2.1823	2.313
2064	2.0516	2.1876	2.3175
2065	2.0589	2.1922	2.3197
2066	2.0653	2.196	2.3218
2067	2.0709	2.1992	2.3225
2068	2.0762	2.2015	2.3222
2069	2.0814	2.2031	2.321
2070	2.0865	2.2039	2.3187
2071	2.0911	2.204	2.3154
2072	2.0952	2.2033	2.3112
2073	2.0985	2.2019	2.3082
2074	2.1011	2.1999	2.3032
2075	2.1025	2.1972	2.2955
2076	2.1029	2.1939	2.2866
2077	2.1028	2.19	2.2789
2078	2.1023	2.1855	2.271
2079	2.1016	2.1804	2.2618
2080	2.1004	2.1747	2.2534
2081	2.0991	2.1683	2.2439
2082	2.0968	2.1613	2.2326
2083	2.0933	2.1539	2.2206
2084	2.0902	2.146	2.2081
2085	2.0869	2.1378	2.1952
2086	2.0831	2.1292	2.1823
2087	2.0788	2.1204	2.1694
2088	2.0741	2.1113	2.1562
2089	2.0689	2.1019	2.1428
2090	2.063	2.0924	2.1292
2091	2.0568	2.0826	2.1154
2092	2.0502	2.0728	2.102
2093	2.0435	2.063	2.0884
2094	2.0367	2.0533	2.0749
2095	2.0301	2.0438	2.0615
2096	2.0235	2.0344	2.0485
2097	2.0171	2.0252	2.0356
2098	2.011	2.0164	2.0233
2099	2.0053	2.0079	2.0114
2100	2	1.9998	2

## Sheet: Figure 4
1.5°C with medium overshoot	No EW
time	Median biomass price ($/GJ)	1st Quartile biomass price ($/GJ)	3rd Quartile biomass price ($/GJ)			time	Median biomass supply (EJ/year)	1st Quartile biomass supply (EJ/year)	3rd Quartile biomass supply (EJ/year)
2020	3.33437	3.28587	3.42249			2020	45.8751	45.8751	45.8751
2030	6.71805	5.87294	7.88894			2030	66.519	66.519	66.519
2040	10.0336	8.47252	11.9825			2040	96.4525	96.4525	96.4525
2050	11.9201	10.8889	13.946			2050	129.443	111.309	139.856
2060	11.7728	10.7605	13.9047			2060	125.802	111.25	137.954
2070	13.2677	11.5094	14.693			2070	129.048	114.614	141.792
2080	22.8371	18.5102	26.5572			2080	153.941	136.647	164.603
2090	36.4819	29.174	42.2071			2090	172.443	155.987	188.687
2100	25.3084	20.5009	28.9507			2100	156.894	139.623	170.536
1.5°C with medium overshoot	EW on CL
time	Median biomass price ($/GJ)	1st Quartile biomass price ($/GJ)	3rd Quartile biomass price ($/GJ)			time	Median biomass supply (EJ/year)	1st Quartile biomass supply (EJ/year)	3rd Quartile biomass supply (EJ/year)
2020	3.33437	3.28587	3.42249			2020	45.8751	45.8751	45.8751
2030	7.29696	6.21118	8.88168			2030	54.1415	43.5119	66.519
2040	11.2366	9.10504	13.3567			2040	78.3096	61.8629	96.4525
2050	13.9269	11.8295	17.0768			2050	106.289	88.147	132.504
2060	13.0222	11.7905	15.5215			2060	131.644	115.527	158.018
2070	16.4837	13.5516	19.5339			2070	155.464	138.611	186.638
2080	29.3645	23.3692	35.1308			2080	181.25	162.94	204.396
2090	44.3996	35.311	53.4036			2090	193.384	174.359	214.529
2100	30.3498	24.5025	35.1988			2100	176.097	160.297	196.588
1.5°C with medium overshoot	EW on CL+F
time	Median biomass price ($/GJ)	1st Quartile biomass price ($/GJ)	3rd Quartile biomass price ($/GJ)			time	Median biomass supply (EJ/year)	1st Quartile biomass supply (EJ/year)	3rd Quartile biomass supply (EJ/year)
2020	3.33437	3.28587	3.42249			2020	45.8751	45.8751	45.8751
2030	7.39584	6.31836	9.07867			2030	51.5226	33.89	66.519
2040	11.6589	9.5658	13.9093			2040	74.7077	46.3316	96.4525
2050	14.9472	12.848	18.3259			2050	103.395	67.1809	139.856
2060	13.3261	11.7793	15.8737			2060	116.745	96.344	141.501
2070	21.4268	17.6283	25.1122			2070	120.097	102.342	135.92
2080	38.561	32.1106	45.3639			2080	121.182	106.572	137.119
2090	57.1852	46.1149	66.7512			2090	125.476	109.779	138.881
2100	37.6593	32.3704	43.7653			2100	124.825	109.273	137.034
1.5°C with high overshoot	No EW
time	Median biomass price ($/GJ)	1st Quartile biomass price ($/GJ)	3rd Quartile biomass price ($/GJ)			time	Median biomass supply (EJ/year)	1st Quartile biomass supply (EJ/year)	3rd Quartile biomass supply (EJ/year)
2020	3.33373	3.28532	3.42189			2020	45.8751	45.8751	45.8751
2030	3.89439	3.55591	4.24476			2030	36.1231	32.4154	45.445
2040	5.13594	4.0331	6.22673			2040	51.6043	40.0771	65.8953
2050	9.19455	5.68675	12.1809			2050	74.24	57.1895	94.4318
2060	15.3462	10.678	21.3316			2060	100.487	80.0498	128.916
2070	26.9566	16.5449	39.5736			2070	120.599	101.889	152.041
2080	46.965	30.6965	66.2584			2080	141.87	121.083	172.061
2090	68.4396	46.3957	97.8311			2090	159.493	137.907	188.699
2100	41.7189	30.562	54.5538			2100	143.042	127.85	173.669
1.5°C with high overshoot	EW on CL
time	Median biomass price ($/GJ)	1st Quartile biomass price ($/GJ)	3rd Quartile biomass price ($/GJ)			time	Median biomass supply (EJ/year)	1st Quartile biomass supply (EJ/year)	3rd Quartile biomass supply (EJ/year)
2020	3.33437	3.28587	3.42249			2020	45.8751	45.8751	45.8751
2030	4.27668	3.7244	5.19002			2030	66.519	66.519	66.519
2040	6.09564	4.52033	8.43397			2040	96.4525	96.4525	96.4525
2050	11.9886	6.99287	17.1904			2050	136.954	119.748	139.856
2060	21.2922	13.3008	41.4496			2060	129.001	114.592	141.792
2070	38.0707	23.0251	75.123			2070	137.926	124.601	148.82
2080	61.247	40.3091	125.43			2080	163.508	147.679	177.544
2090	93.8412	56.6503	184.153			2090	180.467	164.499	198.606
2100	57.2411	39.8479	98.6966			2100	165.371	148.355	178.6
1.5°C with high overshoot	EW on CL+F
time	Median biomass price ($/GJ)	1st Quartile biomass price ($/GJ)	3rd Quartile biomass price ($/GJ)			time	Median biomass supply (EJ/year)	1st Quartile biomass supply (EJ/year)	3rd Quartile biomass supply (EJ/year)
2020	3.33437	3.28587	3.42249			2020	45.8751	45.8751	45.8751
2030	4.69725	3.83805	6.04797			2030	66.519	46.6444	66.519
2040	7.19301	4.9232	10.6331			2040	92.6292	67.6254	96.4525
2050	14.9108	8.77288	22.6293			2050	122.898	96.6058	139.856
2060	31.2685	14.9053	53.9094			2060	146.267	127.21	183.901
2070	55.9307	27.1009	122.113			2070	169.905	149.716	198.771
2080	85.2408	46.9749	197.418			2080	188.964	167.621	212.5
2090	126.541	63.5982	304.486			2090	195.688	176.315	221
2100	74.8933	44.9264	158.746			2100	186.201	169.757	208.81
2°C	No EW
time	Median biomass price ($/GJ)	1st Quartile biomass price ($/GJ)	3rd Quartile biomass price ($/GJ)			time	Median biomass supply (EJ/year)	1st Quartile biomass supply (EJ/year)	3rd Quartile biomass supply (EJ/year)
2020	3.33437	3.28623	3.42369			2020	45.8751	45.8751	45.8751
2030	3.80538	3.40548	4.75042			2030	57.1898	33.89	66.519
2040	4.929	3.63017	7.19241			2040	82.9251	48.1041	96.4525
2050	8.12101	4.37133	13.0512			2050	110.818	69.7509	139.856
2060	12.7011	6.93044	14.8976			2060	120.951	99.7742	146.982
2070	11.6533	9.25761	13.7522			2070	123.74	107.284	141.799
2080	11.483	10.1168	13.5317			2080	126.569	109.922	142.667
2090	11.8411	10.591	14.1098			2090	128.857	114.122	144.29
2100	11.6515	10.2897	13.3422			2100	126.894	111.66	140.773
2°C	EW on CL
time	Median biomass price ($/GJ)	1st Quartile biomass price ($/GJ)	3rd Quartile biomass price ($/GJ)			time	Median biomass supply (EJ/year)	1st Quartile biomass supply (EJ/year)	3rd Quartile biomass supply (EJ/year)
2020	3.33437	3.28587	3.42249			2020	45.8751	45.8751	45.8751
2030	3.97084	3.43722	5.04476			2030	42.8796	32.5838	51.7802
2040	5.32095	3.70038	7.95423			2040	56.9071	41.7595	75.0813
2050	9.77025	4.54092	15.1292			2050	81.1051	60.1787	106.37
2060	13.997	7.66968	16.5067			2060	105.478	82.8458	134.916
2070	12.5875	10.0641	15.6272			2070	127.896	105.996	158.543
2080	12.5297	10.6647	15.6884			2080	149.242	127.925	183.485
2090	13.1509	11.2039	16.5665			2090	166.925	142.864	196.088
2100	12.369	10.8973	14.7553			2100	148.985	133.187	179.867
2°C	EW on CL+F
time	Median biomass price ($/GJ)	1st Quartile biomass price ($/GJ)	3rd Quartile biomass price ($/GJ)			time	Median biomass supply (EJ/year)	1st Quartile biomass supply (EJ/year)	3rd Quartile biomass supply (EJ/year)
2020	3.33437	3.28587	3.42249			2020	45.8751	45.8751	45.8751
2030	3.97084	3.43722	5.1215			2030	66.519	66.519	66.519
2040	5.32095	3.70037	7.97462			2040	96.4525	96.4525	96.4525
2050	9.77397	4.54098	15.6146			2050	139.856	125.836	139.856
2060	14.1985	7.66996	17.6908			2060	130.447	116.882	140.224
2070	12.6326	10.0641	16.932			2070	149.218	137.303	159.701
2080	12.8586	10.6647	17.1506			2080	175.939	162.731	189.359
2090	13.2453	11.2039	18.462			2090	191.603	177.756	207.933
2100	12.4555	10.8563	16.264			2100	174.838	160.89	187.8
2°C with high overshoot	No EW
time	Median biomass price ($/GJ)	1st Quartile biomass price ($/GJ)	3rd Quartile biomass price ($/GJ)			time	Median biomass supply (EJ/year)	1st Quartile biomass supply (EJ/year)	3rd Quartile biomass supply (EJ/year)
2020	3.33437	3.28587	3.42249			2020	45.8751	45.8751	45.8751
2030	3.45099	3.34289	3.65257			2030	66.519	53.1846	66.519
2040	3.75729	3.46248	4.2608			2040	96.4525	77.1177	96.4525
2050	4.81051	3.80032	6.38751			2050	138.159	107.386	139.856
2060	7.72557	5.04706	12.1859			2060	165.392	133.492	195.75
2070	12.4161	7.68319	18.3715			2070	180.577	159.991	208.375
2080	19.0595	11.6618	32.8419			2080	190.578	171.501	214.8
2090	31.3007	17.1006	47.3741			2090	198.99	177.152	221.511
2100	20.7192	12.8105	30.9881			2100	189.303	172.262	213.375
2°C with high overshoot	EW on CL
time	Median biomass price ($/GJ)	1st Quartile biomass price ($/GJ)	3rd Quartile biomass price ($/GJ)			time	Median biomass supply (EJ/year)	1st Quartile biomass supply (EJ/year)	3rd Quartile biomass supply (EJ/year)
2020	3.33437	3.28587	3.42249			2020	45.8751	45.8751	45.8751
2030	3.51341	3.3587	3.78734			2030	57.3834	33.89	66.519
2040	3.88131	3.49466	4.74494			2040	83.2059	48.0858	96.4525
2050	5.17718	3.9088	7.69195			2050	111.069	69.7243	139.856
2060	8.81661	5.3928	13.9081			2060	123.465	99.6586	149.279
2070	14.3265	8.59216	21.9677			2070	125.137	107.563	145.021
2080	23.3132	13.183	37.7944			2080	128.805	110.36	143.867
2090	36.3031	20.4332	55.7489			2090	130.281	115.756	145.562
2100	24.8365	14.6323	36.7366			2100	128.054	113.619	142.768
2°C with high overshoot	EW on CL+F
time	Median biomass price ($/GJ)	1st Quartile biomass price ($/GJ)	3rd Quartile biomass price ($/GJ)			time	Median biomass supply (EJ/year)	1st Quartile biomass supply (EJ/year)	3rd Quartile biomass supply (EJ/year)
2020	3.33437	3.28587	3.42249			2020	45.8751	45.8751	45.8751
2030	3.56105	3.36655	3.89087			2030	43.5119	32.7574	56.0201
2040	3.97714	3.51758	5.08593			2040	61.8621	42.6843	81.2291
2050	5.47109	3.94916	9.04049			2050	85.0966	60.57	114.594
2060	10.096	5.58096	15.1708			2060	111.152	84.175	143.801
2070	15.1308	9.17034	25.9014			2070	133.247	107.422	166.36
2080	26.7532	13.5868	43.0172			2080	156.386	128.951	187.744
2090	40.1617	21.9089	63.1284			2090	170.429	143.769	198.845
2100	26.9802	15.4433	40.6636			2100	153.552	134.526	185.472

## Sheet: Figure 5
1.5°C medium OS	EW on CL
Input	Output	Mean incoming flow, 2020-2100 (EJ/year)	cumulative EW CDR
oil	enhanced weathering	44.6388	134.335
transport	enhanced weathering	62.694	134.335
electricity	enhanced weathering	116.527	134.335
gas	H2	7.67601	134.335
biomass	H2	33.2874	134.335
coal	H2	0.0125292	134.335
fuel oil	H2	0.0169567	134.335
gas	transport	10.8389	134.335
H2	transport	39.8601	134.335
electricity	transport	4.86431	134.335
oil	transport	7.09616	134.335
gas	electricity	9.12335	134.335
H2	electricity	0.0196946	134.335
biomass	electricity	25.8403	134.335
coal	electricity	1.33774	134.335
hydropower	electricity	9.67303	134.335
intermitent electricity	electricity	36.0987	134.335
nuclear	electricity	41.7322	134.335
fuel oil	electricity	1.99656	134.335
solar	electricity	18.1867	134.335
storage	electricity	32.1689	134.335
solar	intermitent electricity	88.8988	134.335
wind	intermitent electricity	25.6604	134.335
intermitent electricity	storage	45.9556	134.335
intermitent electricity	H2	32.5118	134.335
biomass	methanol	0.0858446	134.335
methanol	transport	0.0343378	134.335
1.5°C medium OS	EW on CL+F
Input	Output	Mean incoming flow, 2020-2100 (EJ/year)	cumulative EW CDR
oil	enhanced weathering	35.374	341.997
airfuel	enhanced weathering	94.3459	341.997
transport	enhanced weathering	67.424	341.997
electricity	enhanced weathering	100.889	341.997
gas	H2	12.7771	341.997
biomass	H2	29.6165	341.997
coal	H2	0.0665611	341.997
fuel oil	H2	0.132976	341.997
oil	airfuel	88.7729	341.997
gas	transport	17.0159	341.997
H2	transport	26.7136	341.997
electricity	transport	5.55185	341.997
oil	transport	18.1135	341.997
gas	electricity	8.03281	341.997
H2	electricity	0.0195009	341.997
biomass	electricity	22.0175	341.997
coal	electricity	1.52109	341.997
hydropower	electricity	8.53112	341.997
intermitent electricity	electricity	31.4525	341.997
nuclear	electricity	37.7393	341.997
fuel oil	electricity	2.06341	341.997
solar	electricity	15.922	341.997
storage	electricity	27.8736	341.997
solar	intermitent electricity	70.6268	341.997
wind	intermitent electricity	20.5753	341.997
intermitent electricity	storage	39.8195	341.997
intermitent electricity	H2	19.9333	341.997
H2	airfuel	8.47007	341.997
biomass	methanol	0.453047	341.997
methanol	transport	0.0290913	341.997
methanol	airfuel	0.152127	341.997
1.5°C high OS	EW on CL
Input	Output	Mean incoming flow, 2020-2100 (EJ/year)	cumulative EW CDR
oil	enhanced weathering	60.1631	176.005
electricity	enhanced weathering	161.546	176.005
gas	electricity	4.14875	176.005
biomass	electricity	35.4436	176.005
coal	electricity	0.531957	176.005
hydropower	electricity	11.4661	176.005
intermitent electricity	electricity	51.5395	176.005
nuclear	electricity	55.2065	176.005
fuel oil	electricity	1.02138	176.005
solar	electricity	28.4902	176.005
storage	electricity	50.5742	176.005
solar	intermitent electricity	213.664	176.005
wind	intermitent electricity	59.2845	176.005
intermitent electricity	storage	72.2489	176.005
transport	enhanced weathering	168.637	176.005
gas	H2	14.4765	176.005
biomass	H2	100.432	176.005
gas	transport	8.38763	176.005
H2	transport	139.854	176.005
electricity	transport	9.4442	176.005
oil	transport	10.8045	176.005
intermitent electricity	H2	149.163	176.005
coal	H2	0.0119384	176.005
fuel oil	H2	0.0805797	176.005
biomass	methanol	0.367659	176.005
methanol	transport	0.147089	176.005
H2	electricity	0.0177444	176.005
1.5°C high OS	EW on CL+F
Input	Output	Mean incoming flow, 2020-2100 (EJ/year)	cumulative EW CDR
oil	enhanced weathering	59.2513	452.151
airfuel	enhanced weathering	517.185	452.151
transport	enhanced weathering	252.265	452.151
electricity	enhanced weathering	208.4	452.151
oil	airfuel	138.762	452.151
gas	transport	18.8003	452.151
oil	transport	20.7678	452.151
gas	electricity	2.33623	452.151
coal	electricity	0.530356	452.151
hydropower	electricity	13.1141	452.151
intermitent electricity	electricity	68.2426	452.151
nuclear	electricity	71.1002	452.151
fuel oil	electricity	1.08097	452.151
solar	electricity	39.8566	452.151
solar	intermitent electricity	958.349	452.151
wind	intermitent electricity	232.307	452.151
biomass	electricity	41.8192	452.151
storage	electricity	74.2183	452.151
intermitent electricity	storage	106.026	452.151
gas	H2	67.7905	452.151
H2	transport	196.485	452.151
electricity	transport	15.9737	452.151
intermitent electricity	H2	1016.39	452.151
biomass	H2	367.839	452.151
H2	airfuel	564.056	452.151
biomass	methanol	44.1631	452.151
methanol	airfuel	17.427	452.151
coal	H2	0.0082089	452.151
fuel oil	H2	0.359665	452.151
H2	electricity	0.00251266	452.151
methanol	transport	0.238233	452.151
electricity	H2	6.00983	452.151
2°C	EW on CL
Input	Output	Mean incoming flow, 2020-2100 (EJ/year)	cumulative EW CDR
oil	enhanced weathering	10.9544	34.1866
transport	enhanced weathering	7.4017	34.1866
electricity	enhanced weathering	24.5511	34.1866
gas	transport	2.94357	34.1866
oil	transport	2.06931	34.1866
biomass	electricity	6.78	34.1866
coal	electricity	0.452446	34.1866
hydropower	electricity	2.79927	34.1866
intermitent electricity	electricity	7.15879	34.1866
nuclear	electricity	9.55141	34.1866
fuel oil	electricity	0.631019	34.1866
solar	electricity	3.0938	34.1866
storage	electricity	5.95885	34.1866
solar	intermitent electricity	10.5782	34.1866
wind	intermitent electricity	5.84858	34.1866
intermitent electricity	storage	8.51264	34.1866
electricity	transport	0.640762	34.1866
gas	H2	1.20911	34.1866
H2	transport	1.73801	34.1866
biomass	H2	0.957996	34.1866
gas	electricity	2.50331	34.1866
coal	H2	0.0181037	34.1866
fuel oil	H2	0.00278712	34.1866
H2	electricity	0.0157785	34.1866
intermitent electricity	H2	0.76051	34.1866
biomass	methanol	0.0248746	34.1866
methanol	transport	0.00994983	34.1866
2°C	EW on CL+F
Input	Output	Mean incoming flow, 2020-2100 (EJ/year)	cumulative EW CDR
oil	enhanced weathering	6.27252	190.491
airfuel	enhanced weathering	43.9034	190.491
transport	enhanced weathering	14.913	190.491
electricity	enhanced weathering	18.7808	190.491
oil	airfuel	43.7788	190.491
gas	transport	4.183	190.491
oil	transport	9.01782	190.491
gas	electricity	3.52022	190.491
coal	electricity	0.965864	190.491
hydropower	electricity	2.5081	190.491
intermitent electricity	electricity	5.56302	190.491
nuclear	electricity	7.88304	190.491
fuel oil	electricity	0.806985	190.491
solar	electricity	2.00642	190.491
storage	electricity	3.50858	190.491
solar	intermitent electricity	6.5744	190.491
wind	intermitent electricity	4.247	190.491
intermitent electricity	storage	5.01225	190.491
biomass	electricity	4.38247	190.491
electricity	transport	0.705229	190.491
gas	H2	0.89084	190.491
H2	transport	0.980466	190.491
biomass	H2	0.41399	190.491
fuel oil	H2	0.0123711	190.491
intermitent electricity	H2	0.251982	190.491
coal	H2	0.0486014	190.491
biomass	methanol	0.377437	190.491
methanol	airfuel	0.124545	190.491
methanol	transport	0.0264299	190.491
H2	electricity	0.0243341	190.491
2°C high OS	EW on CL
Input	Output	Mean incoming flow, 2020-2100 (EJ/year)	cumulative EW CDR
oil	enhanced weathering	29.2124	86.4297
transport	enhanced weathering	55.4663	86.4297
electricity	enhanced weathering	76.9835	86.4297
gas	transport	7.50482	86.4297
oil	transport	4.51506	86.4297
biomass	electricity	15.8082	86.4297
coal	electricity	0.309294	86.4297
hydropower	electricity	4.5281	86.4297
intermitent electricity	electricity	24.1614	86.4297
nuclear	electricity	26.3447	86.4297
fuel oil	electricity	0.359326	86.4297
solar	electricity	14.2592	86.4297
storage	electricity	25.0518	86.4297
solar	intermitent electricity	77.584	86.4297
wind	intermitent electricity	19.4684	86.4297
intermitent electricity	storage	35.7883	86.4297
electricity	transport	3.99555	86.4297
biomass	methanol	0.243987	86.4297
methanol	transport	0.0975949	86.4297
gas	H2	4.27339	86.4297
biomass	H2	32.4561	86.4297
H2	transport	39.3531	86.4297
gas	electricity	0.544044	86.4297
intermitent electricity	H2	37.1066	86.4297
fuel oil	H2	0.000309764	86.4297
coal	H2	1.1414e-05	86.4297
2°C high OS	EW on CL+F
Input	Output	Mean incoming flow, 2020-2100 (EJ/year)	cumulative EW CDR
oil	enhanced weathering	26.0709	246.659
airfuel	enhanced weathering	98.6817	246.659
transport	enhanced weathering	67.4575	246.659
electricity	enhanced weathering	78.0626	246.659
oil	airfuel	67.2076	246.659
gas	transport	14.9558	246.659
oil	transport	10.2471	246.659
gas	electricity	1.05633	246.659
coal	electricity	0.883327	246.659
hydropower	electricity	4.8252	246.659
intermitent electricity	electricity	24.6911	246.659
nuclear	electricity	27.6992	246.659
fuel oil	electricity	0.675724	246.659
solar	electricity	14.6158	246.659
solar	intermitent electricity	110.145	246.659
wind	intermitent electricity	26.9693	246.659
gas	H2	15.7875	246.659
H2	transport	37.2578	246.659
biomass	electricity	15.8493	246.659
storage	electricity	24.8701	246.659
intermitent electricity	storage	35.5287	246.659
electricity	transport	4.96465	246.659
biomass	methanol	4.39996	246.659
methanol	transport	0.0319379	246.659
biomass	H2	62.5346	246.659
intermitent electricity	H2	76.8972	246.659
H2	airfuel	46.4782	246.659
methanol	airfuel	1.72805	246.659

## Sheet: Figure 6-top
1.5°C medium OS	EW on CL+F
Mean of elementary effects (GtCO2)				Standard deviation elementary effects (GtCO2)
	EW CDR	BECCS CDR			EW CDR	BECCS CDR
Weathering rate	139	-45		Efficiency of CCS	11	40
Efficiency of mitigation technologies	-57	-28		Bioenergy potential	12	31
Geochemical capture rate	54	-18		Efficiency of mitigation technologies	26	27
Basalt P content	47	-14		Weathering rate	56	25
Energy demand	35	84		Energy demand	23	25
Bioenergy potential	-27	68		Basalt P content	21	13
Energy intensity of basalt application	-16	6		Geochemical capture rate	31	11
Grinding energy	-10	1		Grinding energy	18	8
Efficiency of CCS	0	22		Energy intensity of basalt application	10	7
Climate sensitivity	0	0		Climate sensitivity	2	1
1.5°C high OS	EW on CL+F
Mean of elementary effects (GtCO2)				Standard deviation elementary effects (GtCO2)
	EW CDR	BECCS CDR			EW CDR	BECCS CDR
Climate sensitivity	238	171		Efficiency of CCS	35	77
Weathering rate	166	-38		Climate sensitivity	108	66
Energy demand	94	62		Bioenergy potential	31	46
Geochemical capture rate	75	-17		Energy demand	61	25
Energy intensity of basalt application	-49	12		Efficiency of mitigation technologies	37	17
Efficiency of mitigation technologies	-45	-13		Weathering rate	100	17
Bioenergy potential	-37	90		Geochemical capture rate	43	13
Efficiency of CCS	-15	57		Energy intensity of basalt application	52	12
Basalt P content	15	-5		Basalt P content	31	6
Grinding energy	-10	2		Grinding energy	6	3
2°C	EW on CL+F
Mean of elementary effects (GtCO2)				Standard deviation elementary effects (GtCO2)
	EW CDR	BECCS CDR			EW CDR	BECCS CDR
Climate sensitivity	131	278		Climate sensitivity	58	70
Efficiency of mitigation technologies	-55	-49		Efficiency of mitigation technologies	49	51
Basalt P content	52	-15		Energy demand	40	45
Energy demand	52	114		Bioenergy potential	25	26
Weathering rate	48	-16		Efficiency of CCS	18	20
Geochemical capture rate	28	-12		Weathering rate	52	19
Energy intensity of basalt application	-21	7		Geochemical capture rate	31	18
Grinding energy	-14	5		Basalt P content	23	17
Bioenergy potential	-7	33		Grinding energy	27	13
Efficiency of CCS	-6	22		Energy intensity of basalt application	17	11
2°C high OS	EW on CL+F
Mean of elementary effects (GtCO2)				Standard deviation elementary effects (GtCO2)
	EW CDR	BECCS CDR			EW CDR	BECCS CDR
Climate sensitivity	185	282		Climate sensitivity	57	56
Weathering rate	99	-25		Efficiency of CCS	12	54
Energy demand	68	105		Bioenergy potential	21	34
Basalt P content	52	-16		Weathering rate	76	23
Efficiency of mitigation technologies	-46	-35		Efficiency of mitigation technologies	22	22
Geochemical capture rate	43	-11		Energy demand	22	16
Energy intensity of basalt application	-23	5		Basalt P content	19	10
Bioenergy potential	-18	52		Geochemical capture rate	32	9
Efficiency of CCS	-6	32		Energy intensity of basalt application	18	6
Grinding energy	-4	1		Grinding energy	13	3
1.5°C medium OS	EW on CL
Mean of elementary effects (GtCO2)				Standard deviation elementary effects (GtCO2)
	EW CDR	BECCS CDR			EW CDR	BECCS CDR
Weathering rate	132	-44		Efficiency of CCS	10	48
Geochemical capture rate	51	-19		Bioenergy potential	16	33
Efficiency of mitigation technologies	-42	-35		Energy demand	16	21
Energy demand	34	66		Efficiency of mitigation technologies	22	18
Bioenergy potential	-19	77		Weathering rate	33	15
Grinding energy	-10	4		Geochemical capture rate	27	12
Efficiency of CCS	-5	34		Grinding energy	14	4
Energy intensity of basalt application	0	0		Energy intensity of basalt application	1	0
Climate sensitivity	0	0		Climate sensitivity	0	0
Basalt P content	0	0		Basalt P content	0	0
1.5°C high OS	EW on CL
Mean of elementary effects (GtCO2)				Standard deviation elementary effects (GtCO2)
	EW CDR	BECCS CDR			EW CDR	BECCS CDR
Weathering rate	155	-21		Efficiency of CCS	5	83
Climate sensitivity	103	183		Climate sensitivity	45	70
Geochemical capture rate	56	-15		Bioenergy potential	15	59
Energy demand	36	54		Energy demand	23	31
Efficiency of mitigation technologies	-21	-6		Weathering rate	65	16
Bioenergy potential	-17	94		Efficiency of mitigation technologies	16	16
Grinding energy	-7	2		Geochemical capture rate	25	10
Efficiency of CCS	-3	58		Grinding energy	9	2
Energy intensity of basalt application	1	0		Energy intensity of basalt application	6	2
Basalt P content	0	0		Basalt P content	0	0
2°C	EW on CL
Mean of elementary effects (GtCO2)				Standard deviation elementary effects (GtCO2)
	EW CDR	BECCS CDR			EW CDR	BECCS CDR
Efficiency of mitigation technologies	-64	-46		Climate sensitivity	68	78
Climate sensitivity	63	296		Efficiency of mitigation technologies	72	60
Geochemical capture rate	42	-18		Energy demand	47	40
Energy demand	41	115		Bioenergy potential	25	31
Weathering rate	29	-11		Geochemical capture rate	50	23
Grinding energy	-15	6		Efficiency of CCS	7	20
Bioenergy potential	-12	42		Weathering rate	40	15
Efficiency of CCS	-1	19		Grinding energy	20	10
Energy intensity of basalt application	0	0		Energy intensity of basalt application	0	0
Basalt P content	0	0		Basalt P content	0	0
2°C high OS	EW on CL
Mean of elementary effects (GtCO2)				Standard deviation elementary effects (GtCO2)
	EW CDR	BECCS CDR			EW CDR	BECCS CDR
Climate sensitivity	99	304		Efficiency of CCS	13	65
Weathering rate	89	-23		Climate sensitivity	57	64
Geochemical capture rate	47	-12		Bioenergy potential	9	41
Energy demand	36	105		Energy demand	24	22
Efficiency of mitigation technologies	-24	-35		Efficiency of mitigation technologies	17	21
Bioenergy potential	-12	58		Weathering rate	63	18
Grinding energy	-6	1		Geochemical capture rate	23	13
Efficiency of CCS	-5	36		Energy intensity of basalt application	8	6
Energy intensity of basalt application	-2	1		Grinding energy	5	3
Basalt P content	0	0		Basalt P content	0	0

## Sheet: Figure 6-bottom
1.5°C medium OS	EW on CL		1.5°C medium OS	EW on CL		1.5°C medium OS	EW on CL+F		1.5°C medium OS	EW on CL+F		1.5°C high OS	EW on CL		1.5°C high OS	EW on CL		1.5°C high OS	EW on CL+F		1.5°C high OS	EW on CL+F		2°C	EW on CL		2°C	EW on CL		2°C	EW on CL+F		2°C	EW on CL+F		2°C high OS	EW on CL		2°C high OS	EW on CL		2°C high OS	EW on CL+F		2°C high OS	EW on CL+F
Weathering rate	EW CDR (GtCO2)		Weathering rate	Basalt applied (Gt)		Weathering rate	EW CDR (GtCO2)		Weathering rate	Basalt applied (Gt)		Weathering rate	EW CDR (GtCO2)		Weathering rate	Basalt applied (Gt)		Weathering rate	EW CDR (GtCO2)		Weathering rate	Basalt applied (Gt)		Weathering rate	EW CDR (GtCO2)		Weathering rate	Basalt applied (Gt)		Weathering rate	EW CDR (GtCO2)		Weathering rate	Basalt applied (Gt)		Weathering rate	EW CDR (GtCO2)		Weathering rate	Basalt applied (Gt)		Weathering rate	EW CDR (GtCO2)		Weathering rate	Basalt applied (Gt)
0.000104054	0		0.000104054	0		0.000104054	0		0.000104054	0		0.000104054	0		0.000104054	0		0.000104054	0		0.000104054	0		0.000104054	0		0.000104054	0		0.000104054	0		0.000104054	0		0.000104054	0		0.000104054	0		0.000104054	0		0.000104054	0
0.000106847	0		0.000106847	0		0.000106847	0		0.000106847	0		0.000106847	0		0.000106847	0		0.000106847	0		0.000106847	0		0.000106847	0		0.000106847	0		0.000106847	0		0.000106847	0		0.000106847	0		0.000106847	0		0.000106847	0		0.000106847	0
0.000109716	0		0.000109716	0		0.000109716	0		0.000109716	0		0.000109716	0		0.000109716	0		0.000109716	0		0.000109716	0		0.000109716	0		0.000109716	0		0.000109716	0		0.000109716	0		0.000109716	0		0.000109716	0		0.000109716	0		0.000109716	0
0.000112661	0		0.000112661	0		0.000112661	0		0.000112661	0		0.000112661	0		0.000112661	0		0.000112661	0		0.000112661	0		0.000112661	0		0.000112661	0		0.000112661	0		0.000112661	0		0.000112661	0		0.000112661	0		0.000112661	0		0.000112661	0
0.000115685	0		0.000115685	0		0.000115685	0		0.000115685	0		0.000115685	0		0.000115685	0		0.000115685	0		0.000115685	0		0.000115685	0		0.000115685	0		0.000115685	0		0.000115685	0		0.000115685	0		0.000115685	0		0.000115685	0		0.000115685	0
0.000118791	0		0.000118791	0		0.000118791	0		0.000118791	0		0.000118791	0		0.000118791	0		0.000118791	0		0.000118791	0		0.000118791	0		0.000118791	0		0.000118791	0		0.000118791	0		0.000118791	0		0.000118791	0		0.000118791	0		0.000118791	0
0.00012198	0		0.00012198	0		0.000125255	0		0.000125255	0		0.000125255	0		0.000125255	0		0.000125255	0		0.000125255	0		0.00012198	0		0.00012198	0		0.000125255	0		0.000125255	0		0.00012198	0		0.00012198	0		0.00012198	0		0.00012198	0
0.000125255	0		0.000125255	0		0.000128617	0		0.000128617	0		0.000128617	0		0.000128617	0		0.000128617	0		0.000128617	0		0.000125255	0		0.000125255	0		0.000128617	0		0.000128617	0		0.000125255	0		0.000125255	0		0.000125255	0		0.000125255	0
0.000128617	0		0.000128617	0		0.00013207	0		0.00013207	0		0.00013207	0		0.00013207	0		0.00013207	0		0.00013207	0		0.000128617	0		0.000128617	0		0.00013207	0		0.00013207	0		0.000128617	0		0.000128617	0		0.000128617	0		0.000128617	0
0.00013207	0		0.00013207	0		0.000135615	0		0.000135615	0		0.000135615	0		0.000135615	0		0.000135615	0		0.000135615	0		0.00013207	0		0.00013207	0		0.000135615	0		0.000135615	0		0.00013207	0		0.00013207	0		0.00013207	0		0.00013207	0
0.000135615	0		0.000135615	0		0.000142995	0		0.000142995	0		0.000142995	0		0.000142995	0		0.000142995	0		0.000142995	0		0.000135615	0		0.000135615	0		0.000142995	0		0.000142995	0		0.000135615	0		0.000135615	0		0.000135615	0		0.000135615	0
0.000142995	0		0.000142995	0		0.000146833	0		0.000146833	0		0.000146833	0		0.000146833	0		0.000146833	0		0.000146833	0		0.000142995	0		0.000142995	0		0.000146833	0		0.000146833	0		0.000142995	0		0.000142995	0		0.000142995	0		0.000142995	0
0.000146833	0		0.000146833	0		0.000150775	0		0.000150775	0		0.000150775	0		0.000150775	0		0.000150775	0		0.000150775	0		0.000146833	0		0.000146833	0		0.000150775	0		0.000150775	0		0.000146833	0		0.000146833	0		0.000146833	0		0.000146833	0
0.000150775	0		0.000150775	0		0.000154823	0		0.000154823	0		0.000154823	0		0.000154823	0		0.000154823	0		0.000154823	0		0.000150775	0		0.000150775	0		0.000154823	0		0.000154823	0		0.000150775	0		0.000150775	0		0.000150775	0		0.000150775	0
0.000154823	0		0.000154823	0		0.000158979	0		0.000158979	0		0.000158979	0		0.000158979	0		0.000158979	0		0.000158979	0		0.000154823	0		0.000154823	0		0.000158979	0		0.000158979	0		0.000154823	0		0.000154823	0		0.000154823	0		0.000154823	0
0.000158979	0		0.000158979	0		0.000163247	0		0.000163247	0		0.000163247	0		0.000163247	0		0.000167629	0		0.000167629	0		0.000158979	0		0.000158979	0		0.000163247	0		0.000163247	0		0.000158979	0		0.000158979	0		0.000158979	0		0.000158979	0
0.000163247	0		0.000163247	0		0.000167629	0		0.000167629	0		0.000167629	0		0.000167629	0		0.00017213	0		0.00017213	0		0.000163247	0		0.000163247	0		0.000167629	0		0.000167629	0		0.000163247	0		0.000163247	0		0.000163247	0		0.000163247	0
0.000167629	0		0.000167629	0		0.00017213	0		0.00017213	0		0.00017213	0		0.00017213	0		0.000176751	0		0.000176751	0		0.000167629	0		0.000167629	0		0.00017213	0		0.00017213	0		0.000167629	0		0.000167629	0		0.000167629	0		0.000167629	0
0.00017213	0		0.00017213	0		0.000176751	0		0.000176751	0		0.000176751	0		0.000176751	0		0.000181496	0		0.000181496	0		0.00017213	0		0.00017213	0		0.000176751	0		0.000176751	0		0.00017213	0		0.00017213	0		0.00017213	0		0.00017213	0
0.000176751	0		0.000176751	0		0.000181496	0		0.000181496	0		0.000181496	0		0.000181496	0		0.000186368	0		0.000186368	0		0.000176751	0		0.000176751	0		0.000181496	0		0.000181496	0		0.000176751	0		0.000176751	0		0.000176751	0		0.000176751	0
0.000181496	0		0.000181496	0		0.000186368	0		0.000186368	0		0.000186368	0		0.000186368	0		0.000196508	0		0.000196508	0		0.000181496	0		0.000181496	0		0.000186368	0		0.000186368	0		0.000181496	0		0.000181496	0		0.000181496	0		0.000181496	0
0.000186368	0		0.000186368	0		0.000191371	0		0.000191371	0		0.000191371	0		0.000191371	0		0.000201784	0		0.000201784	0		0.000186368	0		0.000186368	0		0.000191371	0		0.000191371	0		0.000186368	0		0.000186368	0		0.000186368	0		0.000186368	0
0.000191371	0		0.000191371	0		0.000196508	0		0.000196508	0		0.000196508	0		0.000196508	0		0.000212763	0		0.000212763	0		0.000191371	0		0.000191371	0		0.000196508	0		0.000196508	0		0.000191371	0		0.000191371	0		0.000191371	0		0.000191371	0
0.000196508	0		0.000196508	0		0.000201784	0		0.000201784	0		0.000201784	0		0.000201784	0		0.000218475	0		0.000218475	0		0.000196508	0		0.000196508	0		0.000201784	0		0.000201784	0		0.000196508	0		0.000196508	0		0.000196508	0		0.000196508	0
0.000201784	0		0.000201784	0		0.000207201	0		0.000207201	0		0.000207201	0		0.000207201	0		0.00022434	0		0.00022434	0		0.000201784	0		0.000201784	0		0.000207201	0		0.000207201	0		0.000201784	0		0.000201784	0		0.000201784	0		0.000201784	0
0.000207201	0		0.000207201	0		0.000212763	0		0.000212763	0		0.000212763	0		0.000212763	0		0.000230363	0		0.000230363	0		0.000207201	0		0.000207201	0		0.000212763	0		0.000212763	0		0.000207201	0		0.000207201	0		0.000207201	0		0.000207201	0
0.000212763	0		0.000212763	0		0.000218475	0		0.000218475	0		0.000218475	0		0.000218475	0		0.000236547	18.46		0.000236547	153.98		0.000212763	0		0.000212763	0		0.000218475	0		0.000218475	0		0.000212763	0		0.000212763	0		0.000212763	0		0.000212763	0
0.000218475	0		0.000218475	0		0.00022434	0		0.00022434	0		0.00022434	0		0.00022434	0		0.000242897	0		0.000242897	0		0.000218475	0		0.000218475	0		0.00022434	0		0.00022434	0		0.000218475	0		0.000218475	0		0.000218475	0		0.000218475	0
0.00022434	0		0.00022434	0		0.000230363	0		0.000230363	0		0.000230363	0		0.000230363	0		0.000262989	0		0.000262989	0		0.00022434	0		0.00022434	0		0.000230363	0		0.000230363	0		0.00022434	0		0.00022434	0		0.00022434	0		0.00022434	0
0.000230363	0		0.000230363	0		0.000236547	0		0.000236547	0		0.000236547	0		0.000236547	0		0.000270049	0		0.000270049	0		0.000230363	0		0.000230363	0		0.000236547	0		0.000236547	0		0.000230363	0		0.000230363	0		0.000230363	0		0.000230363	0
0.000236547	0		0.000236547	0		0.000242897	0		0.000242897	0		0.000242897	0		0.000242897	0		0.000284743	0		0.000284743	0		0.000236547	0		0.000236547	0		0.000242897	0		0.000242897	0		0.000236547	0		0.000236547	0		0.000236547	0		0.000236547	0
0.000242897	0		0.000242897	0		0.000249418	0		0.000249418	0		0.000249418	0		0.000249418	0		0.000292387	0		0.000292387	0		0.000242897	0		0.000242897	0		0.000249418	0		0.000249418	0		0.000242897	0		0.000242897	0		0.000242897	0		0.000242897	0
0.000249418	0		0.000249418	0		0.00025	0		0.00025	0		0.00025	0		0.00025	0		0.000300237	0		0.000300237	0		0.000249418	0		0.000249418	0		0.00025	0		0.00025	0		0.000249418	0		0.000249418	0		0.000249418	0		0.000249418	0
0.00025	0		0.00025	0		0.000256114	0		0.000256114	0		0.000256114	0		0.000256114	0		0.000308297	56.13		0.000308297	370.17		0.00025	0		0.00025	0		0.000256114	0		0.000256114	0		0.00025	0		0.00025	0		0.00025	0		0.00025	0
0.000256114	0		0.000256114	0		0.000262989	0		0.000262989	0		0.000262989	0		0.000262989	0		0.000316573	0		0.000316573	0		0.000256114	0		0.000256114	0		0.000262989	0		0.000262989	0		0.000256114	0		0.000256114	0		0.000256114	0		0.000256114	0
0.000262989	0		0.000262989	0		0.000270049	0		0.000270049	0		0.000270049	0		0.000270049	0		0.000325072	0		0.000325072	0		0.000262989	0		0.000262989	0		0.000270049	0		0.000270049	0		0.000262989	0		0.000262989	0		0.000262989	0		0.000262989	0
0.000270049	0		0.000270049	0		0.000284743	0		0.000284743	0		0.000284743	0		0.000284743	0		0.000333798	0		0.000333798	0		0.000270049	0		0.000270049	0		0.000284743	0		0.000284743	0		0.000270049	0		0.000270049	0		0.000270049	0		0.000270049	0
0.000284743	0		0.000284743	0		0.000292387	0		0.000292387	0		0.000292387	0		0.000292387	0		0.000342759	0		0.000342759	0		0.000284743	0		0.000284743	0		0.000292387	0		0.000292387	0		0.000284743	0		0.000284743	0		0.000284743	0		0.000284743	0
0.000292387	0		0.000292387	0		0.000300237	0		0.000300237	0		0.000300237	0		0.000300237	0		0.000351961	0		0.000351961	0		0.000292387	0		0.000292387	0		0.000300237	0		0.000300237	0		0.000292387	0		0.000292387	0		0.000292387	0		0.000292387	0
0.000300237	0		0.000300237	0		0.000308297	0		0.000308297	0		0.000308297	0		0.000308297	0		0.00036141	0		0.00036141	0		0.000300237	0		0.000300237	0		0.000308297	0		0.000308297	0		0.000300237	0		0.000300237	0		0.000300237	0		0.000300237	0
0.000308297	0		0.000308297	0		0.000316573	0		0.000316573	0		0.000316573	0		0.000316573	0		0.000371112	66.93		0.000371112	207.88		0.000308297	0		0.000308297	0		0.000316573	0		0.000316573	0		0.000308297	0		0.000308297	0		0.000308297	0		0.000308297	0
0.000316573	0		0.000316573	0		0.000325072	0		0.000325072	0		0.000325072	0		0.000325072	0		0.000381075	0		0.000381075	0		0.000316573	0		0.000316573	0		0.000325072	0		0.000325072	0		0.000316573	0		0.000316573	0		0.000316573	0		0.000316573	0
0.000325072	0		0.000325072	0		0.000333798	0		0.000333798	0		0.000333798	0		0.000333798	0		0.000391305	0		0.000391305	0		0.000325072	0		0.000325072	0		0.000333798	0		0.000333798	0		0.000325072	0		0.000325072	0		0.000325072	0		0.000325072	0
0.000333798	0		0.000333798	0		0.000342759	0		0.000342759	0		0.000342759	0		0.000342759	0		0.00040181	0		0.00040181	0		0.000333798	0		0.000333798	0		0.000342759	0		0.000342759	0		0.000333798	0		0.000333798	0		0.000333798	0		0.000333798	0
0.000342759	0		0.000342759	0		0.000351961	0		0.000351961	0		0.000351961	0		0.000351961	0		0.000412596	0		0.000412596	0		0.000342759	0		0.000342759	0		0.000351961	0		0.000351961	0		0.000342759	0		0.000342759	0		0.000342759	0		0.000342759	0
0.000351961	0		0.000351961	0		0.00036141	0		0.00036141	0		0.00036141	0		0.00036141	0		0.000423673	26.34		0.000423673	189.95		0.000351961	0		0.000351961	0		0.00036141	0		0.00036141	0		0.000351961	0		0.000351961	0		0.000351961	0		0.000351961	0
0.00036141	0		0.00036141	0		0.000371112	0		0.000371112	0		0.000371112	0		0.000371112	0		0.000435047	0		0.000435047	0		0.00036141	0		0.00036141	0		0.000371112	0		0.000371112	0		0.00036141	0		0.00036141	0		0.00036141	0		0.00036141	0
0.000371112	0		0.000371112	0		0.000381075	0		0.000381075	0		0.000381075	0		0.000381075	0		0.000446726	0		0.000446726	0		0.000371112	0		0.000371112	0		0.000381075	0		0.000381075	0		0.000371112	0		0.000371112	0		0.000371112	0		0.000371112	0
0.000381075	0		0.000381075	0		0.000391305	0		0.000391305	0		0.000391305	0		0.000391305	0		0.000458718	0		0.000458718	0		0.000381075	0		0.000381075	0		0.000391305	0		0.000391305	0		0.000381075	0		0.000381075	0		0.000381075	0		0.000381075	0
0.000391305	0		0.000391305	0		0.00040181	0		0.00040181	0		0.00040181	0		0.00040181	0		0.000483678	0		0.000483678	0		0.000391305	0		0.000391305	0		0.00040181	0		0.00040181	0		0.000391305	0		0.000391305	0		0.000391305	0		0.000391305	0
0.00040181	0		0.00040181	0		0.000412596	0		0.000412596	0		0.000412596	0		0.000412596	0		0.000496663	21.94		0.000496663	157.28		0.00040181	0		0.00040181	0		0.000412596	0		0.000412596	0		0.00040181	0		0.00040181	0		0.00040181	0		0.00040181	0
0.000412596	0		0.000412596	0		0.000423673	0		0.000423673	0		0.000423673	0		0.000423673	0		0.000509996	0		0.000509996	0		0.000412596	0		0.000412596	0		0.000423673	0		0.000423673	0		0.000412596	0		0.000412596	0		0.000412596	0		0.000412596	0
0.000423673	0		0.000423673	0		0.000435047	0		0.000435047	0		0.000435047	0		0.000435047	0		0.000523687	0		0.000523687	0		0.000423673	0		0.000423673	0		0.000435047	0		0.000435047	0		0.000423673	0		0.000423673	0		0.000423673	0		0.000423673	0
0.000435047	0		0.000435047	0		0.000446726	0		0.000446726	0		0.000446726	0		0.000446726	0		0.000537746	83.07		0.000537746	253.26		0.000435047	0		0.000435047	0		0.000446726	0		0.000446726	0		0.000435047	0		0.000435047	0		0.000435047	0		0.000435047	0
0.000446726	0		0.000446726	0		0.000458718	0		0.000458718	0		0.000458718	0		0.000458718	0		0.000552182	0		0.000552182	0		0.000446726	0		0.000446726	0		0.000458718	0		0.000458718	0		0.000446726	0		0.000446726	0		0.000446726	0		0.000446726	0
0.000458718	0		0.000458718	0		0.000471033	0		0.000471033	0		0.000471033	0		0.000471033	0		0.000567006	0		0.000567006	0		0.000458718	0		0.000458718	0		0.000471033	0		0.000471033	0		0.000458718	0		0.000458718	0		0.000458718	0		0.000458718	0
0.000471033	0		0.000471033	0		0.000483678	0		0.000483678	0		0.000483678	0		0.000483678	0		0.000582227	0		0.000582227	0		0.000471033	0		0.000471033	0		0.000483678	0		0.000483678	0		0.000471033	0		0.000471033	0		0.000471033	0		0.000471033	0
0.000483678	0		0.000483678	0		0.000496663	0		0.000496663	0		0.000496663	0		0.000496663	0		0.000630388	0		0.000630388	0		0.000483678	0		0.000483678	0		0.000496663	0		0.000496663	0		0.000483678	0		0.000483678	0		0.000483678	0		0.000483678	0
0.000496663	0		0.000496663	0		0.000509996	0		0.000509996	0		0.000509996	0		0.000509996	0		0.000647311	116.08		0.000647311	436.86		0.000496663	0		0.000496663	0		0.000509996	0		0.000509996	0		0.000496663	0		0.000496663	0		0.000496663	0		0.000496663	0
0.000509996	0		0.000509996	0		0.000523687	0		0.000523687	0		0.000523687	0		0.000523687	0		0.000664689	40.91		0.000664689	131.42		0.000509996	0		0.000509996	0		0.000523687	0		0.000523687	0		0.000509996	0		0.000509996	0		0.000509996	0		0.000509996	0
0.000523687	0		0.000523687	0		0.000552182	0		0.000552182	0		0.000537746	0		0.000537746	0		0.000682533	80.53		0.000682533	373.12		0.000523687	0		0.000523687	0		0.000537746	0		0.000537746	0		0.000523687	0		0.000523687	0		0.000523687	0		0.000523687	0
0.000537746	0		0.000537746	0		0.000567006	0		0.000567006	0		0.000552182	0		0.000552182	0		0.00071967	0		0.00071967	0		0.000537746	0		0.000537746	0		0.000552182	0		0.000552182	0		0.000537746	0		0.000537746	0		0.000537746	0		0.000537746	0
0.000552182	0		0.000552182	0		0.000582227	0		0.000582227	0		0.000567006	0		0.000567006	0		0.00073899	1.51		0.00073899	1.96		0.000552182	0		0.000552182	0		0.000567006	0		0.000567006	0		0.000552182	0		0.000552182	0		0.000552182	0		0.000552182	0
0.000567006	0		0.000567006	0		0.000597857	0		0.000597857	0		0.000582227	0		0.000582227	0		0.00075	0		0.00075	0		0.000567006	0		0.000567006	0		0.000582227	0		0.000582227	0		0.000567006	0		0.000567006	0		0.000567006	0		0.000567006	0
0.000582227	0		0.000582227	0		0.000613907	0		0.000613907	0		0.000597857	0		0.000597857	0		0.000758829	0		0.000758829	0		0.000582227	0		0.000582227	0		0.000597857	0		0.000597857	0		0.000582227	0		0.000582227	0		0.000597857	0		0.000597857	0
0.000597857	0		0.000597857	0		0.000630388	0		0.000630388	0		0.000613907	0		0.000613907	0		0.0007792	0		0.0007792	0		0.000597857	0		0.000597857	0		0.000613907	0		0.000613907	0		0.000597857	0		0.000597857	0		0.000613907	0		0.000613907	0
0.000613907	0		0.000613907	0		0.000647311	0		0.000647311	0		0.000630388	0		0.000630388	0		0.000821598	0		0.000821598	0		0.000613907	0		0.000613907	0		0.000630388	0		0.000630388	0		0.000613907	0		0.000613907	0		0.000630388	0		0.000630388	0
0.000630388	0		0.000630388	0		0.000664689	0		0.000664689	0		0.000647311	0		0.000647311	0		0.000843654	0		0.000843654	0		0.000630388	0		0.000630388	0		0.000647311	0		0.000647311	0		0.000630388	0		0.000630388	0		0.000647311	16.62		0.000647311	28.46
0.000647311	0		0.000647311	0		0.000682533	0		0.000682533	0		0.000664689	0		0.000664689	0		0.000889559	9.76		0.000889559	26.1		0.000647311	0		0.000647311	0		0.000664689	0		0.000664689	0		0.000647311	0		0.000647311	0		0.000664689	0		0.000664689	0
0.000664689	0		0.000664689	0		0.000700856	0		0.000700856	0		0.000682533	0		0.000682533	0		0.00091344	35.68		0.00091344	51.14		0.000664689	0		0.000664689	0		0.000682533	0		0.000682533	0		0.000664689	0		0.000664689	0		0.000682533	0		0.000682533	0
0.000682533	0		0.000682533	0		0.00071967	0		0.00071967	0		0.000700856	0		0.000700856	0		0.000937962	0		0.000937962	0		0.000682533	0		0.000682533	0		0.00071967	0		0.00071967	0		0.000682533	0		0.000682533	0		0.000700856	0		0.000700856	0
0.000700856	0		0.000700856	0		0.00073899	0		0.00073899	0		0.00071967	0		0.00071967	0		0.000963142	0		0.000963142	0		0.000700856	0		0.000700856	0		0.00073899	0		0.00073899	0		0.000700856	0		0.000700856	0		0.00071967	0		0.00071967	0
0.00071967	0		0.00071967	0		0.00075	0		0.00075	0		0.00073899	0		0.00073899	0		0.000988998	67.15		0.000988998	48.4		0.00071967	0		0.00071967	0		0.00075	0		0.00075	0		0.00071967	0		0.00071967	0		0.00073899	0		0.00073899	0
0.00073899	0		0.00073899	0		0.000758829	0		0.000758829	0		0.00075	0		0.00075	0		0.00101555	20.54		0.00101555	40.88		0.00073899	0		0.00073899	0		0.000758829	0		0.000758829	0		0.00073899	0		0.00073899	0		0.00075	0		0.00075	0
0.00075	0		0.00075	0		0.000800118	0		0.000800118	0		0.000758829	0		0.000758829	0		0.00104281	110.2		0.00104281	424.59		0.00075	0		0.00075	0		0.0007792	0		0.0007792	0		0.00075	0		0.00075	0		0.000758829	0		0.000758829	0
0.000758829	0		0.000758829	0		0.000821598	0		0.000821598	0		0.0007792	0		0.0007792	0		0.00107081	60.32		0.00107081	67.69		0.000758829	0		0.000758829	0		0.000800118	0		0.000800118	0		0.000758829	0		0.000758829	0		0.0007792	0		0.0007792	0
0.0007792	0		0.0007792	0		0.000843654	0		0.000843654	0		0.000800118	0		0.000800118	0		0.00109955	0		0.00109955	0		0.0007792	0		0.0007792	0		0.000821598	0		0.000821598	0		0.0007792	0		0.0007792	0		0.000800118	0		0.000800118	0
0.000800118	0		0.000800118	0		0.000889559	0		0.000889559	0		0.000821598	0		0.000821598	0		0.00115938	9.64		0.00115938	48.7		0.000800118	0		0.000800118	0		0.000843654	0		0.000843654	0		0.000800118	0		0.000800118	0		0.000821598	0		0.000821598	0
0.000821598	0		0.000821598	0		0.00091344	16.06		0.00091344	19.71		0.000843654	0		0.000843654	0		0.00122247	182.05		0.00122247	410.53		0.000821598	0		0.000821598	0		0.000889559	0		0.000889559	0		0.000821598	0		0.000821598	0		0.000843654	0		0.000843654	0
0.000843654	0		0.000843654	0		0.000937962	0		0.000937962	0		0.000889559	0		0.000889559	0		0.00125	17.67		0.00125	181.37		0.000843654	0		0.000843654	0		0.00091344	0		0.00091344	0		0.000843654	0		0.000843654	0		0.000889559	0		0.000889559	0
0.000889559	0		0.000889559	0		0.000963142	0		0.000963142	0		0.00091344	0		0.00091344	0		0.00125528	0		0.00125528	0		0.000889559	0		0.000889559	0		0.000937962	0		0.000937962	0		0.000889559	0		0.000889559	0		0.00091344	0		0.00091344	0
0.00091344	0		0.00091344	0		0.000988998	16.85		0.000988998	20.22		0.000937962	0		0.000937962	0		0.00128898	83.37		0.00128898	148.39		0.00091344	0		0.00091344	0		0.000963142	0		0.000963142	0		0.00091344	0		0.00091344	0		0.000937962	0		0.000937962	0
0.000937962	0		0.000937962	0		0.00101555	0		0.00101555	0		0.000963142	0		0.000963142	0		0.00132359	0		0.00132359	0		0.000937962	0		0.000937962	0		0.000988998	0		0.000988998	0		0.000937962	0		0.000937962	0		0.000963142	0		0.000963142	0
0.000963142	0		0.000963142	0		0.00104281	0		0.00104281	0		0.000988998	0		0.000988998	0		0.00135912	0		0.00135912	0		0.000963142	0		0.000963142	0		0.00101555	0		0.00101555	0		0.000963142	0		0.000963142	0		0.000988998	0		0.000988998	0
0.000988998	0		0.000988998	0		0.00107081	0		0.00107081	0		0.00101555	0		0.00101555	0		0.00143307	57.22		0.00143307	60		0.000988998	0		0.000988998	0		0.00104281	0		0.00104281	0		0.000988998	0		0.000988998	0		0.00101555	0		0.00101555	0
0.00101555	0		0.00101555	0		0.00109955	0		0.00109955	0		0.00104281	0		0.00104281	0		0.00147154	0		0.00147154	0		0.00101555	0		0.00101555	0		0.00107081	0		0.00107081	0		0.00101555	0		0.00101555	0		0.00104281	0		0.00104281	0
0.00104281	0		0.00104281	0		0.00112907	0		0.00112907	0		0.00107081	0		0.00107081	0		0.00155161	33.21		0.00155161	41.73		0.00104281	0		0.00104281	0		0.00109955	0		0.00109955	0		0.00104281	0		0.00104281	0		0.00107081	0		0.00107081	0
0.00107081	0		0.00107081	0		0.00115938	0		0.00115938	0		0.00109955	0		0.00109955	0		0.00159327	44.93		0.00159327	40.37		0.00107081	0		0.00107081	0		0.00112907	0		0.00112907	0		0.00107081	0		0.00107081	0		0.00109955	0		0.00109955	0
0.00109955	0		0.00109955	0		0.00119051	0		0.00119051	0		0.00112907	0		0.00112907	0		0.00163604	7.97		0.00163604	51.37		0.00109955	0		0.00109955	0		0.00115938	0		0.00115938	0		0.00109955	0		0.00109955	0		0.00112907	7.98		0.00112907	16.55
0.00112907	0		0.00112907	0		0.00122247	0		0.00122247	0		0.00115938	0		0.00115938	0		0.00167996	113.99		0.00167996	96.27		0.00112907	0		0.00112907	0		0.00119051	0		0.00119051	0		0.00112907	0		0.00112907	0		0.00115938	0		0.00115938	0
0.00115938	0		0.00115938	0		0.00125	0		0.00125	0		0.00119051	0		0.00119051	0		0.00172506	56.19		0.00172506	40.93		0.00115938	0		0.00115938	0		0.00122247	54.34		0.00122247	20.93		0.00115938	0		0.00115938	0		0.00119051	0		0.00119051	0
0.00119051	0		0.00119051	0		0.00125528	14.85		0.00125528	16.66		0.00122247	0		0.00122247	0		0.00175	74.76		0.00175	31.48		0.00119051	0		0.00119051	0		0.00125	0		0.00125	0		0.00119051	0		0.00119051	0		0.00122247	91.49		0.00122247	66.69
0.00122247	0		0.00122247	0		0.00128898	0		0.00128898	0		0.00125	0		0.00125	0		0.00177137	41.83		0.00177137	622.31		0.00122247	0		0.00122247	0		0.00125528	0		0.00125528	0		0.00122247	0		0.00122247	0		0.00125	0		0.00125	0
0.00125	0		0.00125	0		0.00132359	0		0.00132359	0		0.00125528	0		0.00125528	0		0.00181892	0		0.00181892	0		0.00125	0		0.00125	0		0.00128898	0		0.00128898	0		0.00125	0		0.00125	0		0.00125528	0		0.00125528	0
0.00125528	0		0.00125528	0		0.00135912	0		0.00135912	0		0.00128898	0		0.00128898	0		0.00186775	45.07		0.00186775	20.44		0.00125528	0		0.00125528	0		0.00132359	0		0.00132359	0		0.00125528	0		0.00125528	0		0.00128898	0		0.00128898	0
0.00128898	0		0.00128898	0		0.0013956	0		0.0013956	0		0.00132359	0		0.00132359	0		0.00191789	67.9		0.00191789	103.11		0.00128898	0		0.00128898	0		0.00135912	0		0.00135912	0		0.00128898	0		0.00128898	0		0.00132359	0		0.00132359	0
0.00132359	0		0.00132359	0		0.00143307	17.13		0.00143307	18.07		0.00135912	0		0.00135912	0		0.00196938	45.79		0.00196938	55.06		0.00132359	0		0.00132359	0		0.0013956	0		0.0013956	0		0.00132359	0		0.00132359	0		0.00135912	0		0.00135912	0
0.00135912	0		0.00135912	0		0.00147154	5.26		0.00147154	6.77		0.0013956	0		0.0013956	0		0.00207654	8.13		0.00207654	9.13		0.00135912	0		0.00135912	0		0.00143307	0		0.00143307	0		0.00135912	0		0.00135912	0		0.0013956	5.75		0.0013956	13.06
0.0013956	0		0.0013956	0		0.00151105	11.83		0.00151105	8.65		0.00143307	0		0.00143307	0		0.00213228	54.01		0.00213228	17.25		0.0013956	0		0.0013956	0		0.00147154	0		0.00147154	0		0.0013956	0		0.0013956	0		0.00143307	0		0.00143307	0
0.00143307	0		0.00143307	0		0.00155161	0		0.00155161	0		0.00147154	0		0.00147154	0		0.00218953	81.65		0.00218953	85.57		0.00143307	0		0.00143307	0		0.00151105	0		0.00151105	0		0.00143307	0		0.00143307	0		0.00147154	0		0.00147154	0
0.00147154	0		0.00147154	0		0.00159327	27.9		0.00159327	19.56		0.00151105	0		0.00151105	0		0.0022483	0		0.0022483	0		0.00147154	0		0.00147154	0		0.00155161	0		0.00155161	0		0.00147154	0		0.00147154	0		0.00151105	22.95		0.00151105	19.74
0.00151105	0		0.00151105	0		0.00163604	0		0.00163604	0		0.00155161	0		0.00155161	0		0.00225	0		0.00225	0		0.00151105	0		0.00151105	0		0.00159327	0		0.00159327	0		0.00151105	0		0.00151105	0		0.00155161	0		0.00155161	0
0.00155161	0		0.00155161	0		0.00167996	7.45		0.00167996	7.42		0.00159327	0		0.00159327	0		0.00230866	50.18		0.00230866	31.9		0.00155161	0		0.00155161	0		0.00167996	0		0.00167996	0		0.00155161	0		0.00155161	0		0.00159327	0		0.00159327	0
0.00159327	0		0.00159327	0		0.00172506	7.71		0.00172506	12.31		0.00163604	0		0.00163604	0		0.00237064	70.11		0.00237064	41.69		0.00159327	0		0.00159327	0		0.00172506	0		0.00172506	0		0.00159327	0		0.00159327	0		0.00167996	22.84		0.00167996	24.84
0.00163604	0		0.00163604	0		0.00175	62.07		0.00175	25.17		0.00167996	0		0.00167996	0		0.00243428	39.66		0.00243428	34.02		0.00163604	0		0.00163604	0		0.00175	0		0.00175	0		0.00163604	0		0.00163604	0		0.00172506	0		0.00172506	0
0.00167996	0		0.00167996	0		0.00177137	0		0.00177137	0		0.00172506	0		0.00172506	0		0.00249963	96.98		0.00249963	56.85		0.00167996	0		0.00167996	0		0.00177137	0		0.00177137	0		0.00167996	0		0.00167996	0		0.00175	0		0.00175	0
0.00172506	0		0.00172506	0		0.00181892	3.2		0.00181892	4.31		0.00175	0		0.00175	0		0.00256673	74.45		0.00256673	83.33		0.00172506	0		0.00172506	0		0.00181892	0		0.00181892	0		0.00172506	0		0.00172506	0		0.00177137	0		0.00177137	0
0.00175	0		0.00175	0		0.00186775	26.97		0.00186775	15.28		0.00177137	0		0.00177137	0		0.00263564	0		0.00263564	0		0.00175	0		0.00175	0		0.00186775	0		0.00186775	0		0.00175	0		0.00175	0		0.00181892	0		0.00181892	0
0.00177137	0		0.00177137	0		0.00191789	0		0.00191789	0		0.00181892	0		0.00181892	0		0.00270639	23.89		0.00270639	19.47		0.00177137	0		0.00177137	0		0.00191789	0		0.00191789	0		0.00177137	0		0.00177137	0		0.00186775	0		0.00186775	0
0.00181892	0		0.00181892	0		0.00196938	19.75		0.00196938	19.05		0.00186775	0		0.00186775	0		0.00275	124.22		0.00275	66.71		0.00181892	0		0.00181892	0		0.00196938	0		0.00196938	0		0.00181892	0		0.00181892	0		0.00191789	0		0.00191789	0
0.00186775	0		0.00186775	0		0.00202225	98.55		0.00202225	38.69		0.00191789	0		0.00191789	0		0.00277905	174.12		0.00277905	182.35		0.00186775	0		0.00186775	0		0.00207654	0		0.00207654	0		0.00186775	0		0.00186775	0		0.00196938	0		0.00196938	0
0.00191789	0		0.00191789	0		0.00207654	23.48		0.00207654	11.94		0.00196938	0		0.00196938	0		0.00285366	113.75		0.00285366	53.96		0.00191789	0		0.00191789	0		0.00213228	0		0.00213228	0		0.00191789	0		0.00191789	0		0.00202225	66.43		0.00202225	70.73
0.00196938	0		0.00196938	0		0.00213228	54.14		0.00213228	20.22		0.00202225	0		0.00202225	0		0.00293026	116.31		0.00293026	57.14		0.00196938	0		0.00196938	0		0.00218953	0		0.00218953	0		0.00196938	0		0.00196938	0		0.00207654	0		0.00207654	0
0.00202225	0		0.00202225	0		0.00218953	30.77		0.00218953	37.28		0.00207654	0		0.00207654	0		0.00300893	25.56		0.00300893	44.36		0.00202225	0		0.00202225	0		0.0022483	0		0.0022483	0		0.00202225	0		0.00202225	0		0.00213228	0		0.00213228	0
0.00207654	0		0.00207654	0		0.0022483	0		0.0022483	0		0.00213228	0		0.00213228	0		0.00317265	3.84		0.00317265	2.65		0.00207654	0		0.00207654	0		0.00225	0		0.00225	0		0.00207654	0		0.00207654	0		0.00218953	7.75		0.00218953	9.56
0.00213228	0		0.00213228	0		0.00225	0		0.00225	0		0.00218953	0		0.00218953	0		0.00325782	109.79		0.00325782	56.32		0.00213228	0		0.00213228	0		0.00230866	0		0.00230866	0		0.00213228	0		0.00213228	0		0.0022483	0		0.0022483	0
0.00218953	0		0.00218953	0		0.00230866	17.24		0.00230866	30.06		0.0022483	0		0.0022483	0		0.00334528	89.28		0.00334528	98.66		0.00218953	0		0.00218953	0		0.00237064	0		0.00237064	0		0.00218953	0		0.00218953	0		0.00225	0		0.00225	0
0.0022483	0		0.0022483	0		0.00237064	60.53		0.00237064	22.56		0.00225	0		0.00225	0		0.00343509	152.29		0.00343509	115.81		0.0022483	0		0.0022483	0		0.00243428	0		0.00243428	0		0.0022483	0		0.0022483	0		0.00230866	0		0.00230866	0
0.00225	0		0.00225	0		0.00243428	55.23		0.00243428	19.42		0.00230866	0		0.00230866	0		0.0035273	76.75		0.0035273	61.62		0.00225	0		0.00225	0		0.00249963	0		0.00249963	0		0.00225	0		0.00225	0		0.00237064	0		0.00237064	0
0.00230866	0		0.00230866	0		0.00249963	3.87		0.00249963	0.84		0.00237064	0		0.00237064	0		0.00362199	153.61		0.00362199	99.12		0.00230866	0		0.00230866	0		0.00256673	0		0.00256673	0		0.00230866	0		0.00230866	0		0.00243428	0		0.00243428	0
0.00237064	0		0.00237064	0		0.00256673	6.92		0.00256673	1.88		0.00243428	0		0.00243428	0		0.00371923	196.73		0.00371923	430.69		0.00237064	0		0.00237064	0		0.00263564	0		0.00263564	0		0.00237064	0		0.00237064	0		0.00249963	0		0.00249963	0
0.00243428	0		0.00243428	0		0.00263564	0		0.00263564	0		0.00249963	0		0.00249963	0		0.00375	196.7		0.00375	800.77		0.00243428	0		0.00243428	0		0.00270639	0		0.00270639	0		0.00243428	0		0.00243428	0		0.00256673	9.93		0.00256673	9.57
0.00249963	0		0.00249963	0		0.00270639	0		0.00270639	0		0.00256673	0		0.00256673	0		0.00381907	70.45		0.00381907	63.42		0.00249963	0		0.00249963	0		0.00275	21.19		0.00275	3.12		0.00249963	0		0.00249963	0		0.00263564	0		0.00263564	0
0.00256673	0		0.00256673	0		0.00275	113.4		0.00275	34.63		0.00263564	0		0.00263564	0		0.0039216	92.73		0.0039216	43.05		0.00256673	0		0.00256673	0		0.00277905	70.49		0.00277905	18.51		0.00256673	0		0.00256673	0		0.00270639	0		0.00270639	0
0.00263564	0		0.00263564	0		0.00277905	76.04		0.00277905	17.65		0.00270639	0		0.00270639	0		0.00402688	61.39		0.00402688	203.84		0.00263564	0		0.00263564	0		0.00285366	0		0.00285366	0		0.00263564	0		0.00263564	0		0.00275	50.4		0.00275	12.01
0.00270639	0		0.00270639	0		0.00285366	58.9		0.00285366	18.49		0.00275	0		0.00275	0		0.00413498	90.44		0.00413498	42.72		0.00270639	0		0.00270639	0		0.00293026	0		0.00293026	0		0.00270639	0		0.00270639	0		0.00277905	79.87		0.00277905	42.68
0.00275	0		0.00275	0		0.00293026	67.2		0.00293026	24.99		0.00277905	3.08		0.00277905	115.34		0.00424599	8.7		0.00424599	16.48		0.00275	0		0.00275	0		0.0030897	0		0.0030897	0		0.00275	0		0.00275	0		0.00293026	39.92		0.00293026	20.71
0.00277905	0		0.00277905	0		0.00300893	0		0.00300893	0		0.00285366	0		0.00285366	0		0.00425	0		0.00425	0		0.00277905	0		0.00277905	0		0.00317265	0		0.00317265	0		0.00277905	0		0.00277905	0		0.00300893	0		0.00300893	0
0.00285366	0		0.00285366	0		0.0030897	67.17		0.0030897	35.19		0.00293026	0		0.00293026	0		0.00447702	150.68		0.00447702	73.52		0.00285366	0		0.00285366	0		0.00325	0		0.00325	0		0.00285366	0		0.00285366	0		0.0030897	0		0.0030897	0
0.00293026	0		0.00293026	0		0.00317265	1.46		0.00317265	1.56		0.00300893	0		0.00300893	0		0.00459721	182.96		0.00459721	101.63		0.00293026	0		0.00293026	0		0.00325782	0		0.00325782	0		0.00293026	0		0.00293026	0		0.00317265	0		0.00317265	0
0.00300893	0		0.00300893	0		0.00325	0		0.00325	0		0.0030897	0		0.0030897	0		0.00472062	82.24		0.00472062	69.67		0.00300893	0		0.00300893	0		0.00334528	0		0.00334528	0		0.00300893	0		0.00300893	0		0.00325	0		0.00325	0
0.0030897	0		0.0030897	0		0.00325782	90.31		0.00325782	23.61		0.00317265	0		0.00317265	0		0.00475	157.99		0.00475	117.99		0.0030897	0		0.0030897	0		0.00343509	72.2		0.00343509	18.62		0.0030897	0		0.0030897	0		0.00325782	29.49		0.00325782	16.49
0.00317265	0		0.00317265	0		0.00334528	11.35		0.00334528	13.45		0.00325	3.31		0.00325	115.85		0.00484735	93.67		0.00484735	289.64		0.00317265	0		0.00317265	0		0.0035273	0		0.0035273	0		0.00317265	0		0.00317265	0		0.00334528	0		0.00334528	0
0.00325	0		0.00325	0		0.00343509	106.21		0.00343509	33.67		0.00325782	0		0.00325782	0		0.00497748	162.69		0.00497748	89.4		0.00325	0		0.00325	0		0.00362199	77.5		0.00362199	16.26		0.00325	0		0.00325	0		0.00343509	63.37		0.00343509	39.18
0.00325782	0		0.00325782	0		0.0035273	74.28		0.0035273	14.66		0.00334528	0		0.00334528	0		0.0051111	5.27		0.0051111	5.85		0.00325782	0		0.00325782	0		0.00375	44.81		0.00375	18.76		0.00325782	0		0.00325782	0		0.0035273	5.95		0.0035273	6.08
0.00334528	0		0.00334528	0		0.00362199	121.36		0.00362199	36.24		0.00343509	0		0.00343509	0		0.00524832	116.91		0.00524832	28.45		0.00334528	0		0.00334528	0		0.00381907	0		0.00381907	0		0.00334528	0		0.00334528	0		0.00362199	81.68		0.00362199	23.05
0.00343509	0		0.00343509	0		0.00371923	116.18		0.00371923	38.85		0.0035273	0		0.0035273	0		0.00525	178.47		0.00525	669.4		0.00343509	0		0.00343509	0		0.0039216	0		0.0039216	0		0.00343509	0		0.00343509	0		0.00375	101.79		0.00375	120.87
0.0035273	0		0.0035273	0		0.00375	12.61		0.00375	11.86		0.00362199	0		0.00362199	0		0.00538921	284.31		0.00538921	1186.24		0.0035273	0		0.0035273	0		0.00402688	0		0.00402688	0		0.0035273	0		0.0035273	0		0.00381907	0		0.00381907	0
0.00362199	0		0.00362199	0		0.0039216	86.24		0.0039216	24.36		0.00371923	4.21		0.00371923	115.99		0.00553389	81.7		0.00553389	155.04		0.00362199	0		0.00362199	0		0.00413498	1.8		0.00413498	1.64		0.00362199	0		0.00362199	0		0.0039216	6.66		0.0039216	6.1
0.00371923	0		0.00371923	0		0.00402688	0		0.00402688	0		0.00375	5.33		0.00375	116.95		0.00568245	135.86		0.00568245	48.18		0.00375	0		0.00375	0		0.00424599	0		0.00424599	0		0.00375	0		0.00375	0		0.00402688	0		0.00402688	0
0.00375	0		0.00375	0		0.00413498	95.47		0.00413498	20.87		0.00381907	0		0.00381907	0		0.00575	175.7		0.00575	69.89		0.00381907	0		0.00381907	0		0.00425	0		0.00425	0		0.00381907	0		0.00381907	0		0.00413498	24.61		0.00413498	7.9
0.00381907	0		0.00381907	0		0.00424599	10.24		0.00424599	6.6		0.0039216	0		0.0039216	0		0.005835	170.41		0.005835	68.97		0.0039216	0		0.0039216	0		0.00435997	77.47		0.00435997	10.13		0.0039216	0		0.0039216	0		0.00424599	0		0.00424599	0
0.0039216	0		0.0039216	0		0.00425	0		0.00425	0		0.00402688	0		0.00402688	0		0.00615249	249.1		0.00615249	1087.19		0.00402688	0		0.00402688	0		0.00447702	40.17		0.00447702	17.77		0.00402688	0		0.00402688	0		0.00425	0		0.00425	0
0.00402688	0		0.00402688	0		0.00435997	110.74		0.00435997	21.29		0.00413498	0		0.00413498	0		0.00625	182.24		0.00625	585.6		0.00413498	0		0.00413498	0		0.00459721	81.4		0.00459721	12.22		0.00413498	0		0.00413498	0		0.00435997	78.75		0.00435997	22.92
0.00413498	0		0.00413498	0		0.00447702	146.09		0.00447702	35.07		0.00424599	0		0.00424599	0		0.00631766	139.47		0.00631766	94.98		0.00424599	0		0.00424599	0		0.00472062	0		0.00472062	0		0.00424599	0		0.00424599	0		0.00447702	84.65		0.00447702	23.97
0.00424599	0		0.00424599	0		0.00459721	148.35		0.00459721	40.68		0.00425	0		0.00425	0		0.00648726	60.41		0.00648726	25.77		0.00425	0		0.00425	0		0.00475	58.5		0.00475	16.55		0.00425	0		0.00425	0		0.00459721	76.82		0.00459721	24.2
0.00425	0		0.00425	0		0.00472062	35.43		0.00472062	11.85		0.00435997	0		0.00435997	0		0.00666141	103.08		0.00666141	46.76		0.00435997	0		0.00435997	0		0.00484735	0		0.00484735	0		0.00435997	0		0.00435997	0		0.00472062	16.64		0.00472062	16.51
0.00435997	0		0.00435997	0		0.00475	89.19		0.00475	31.45		0.00447702	0		0.00447702	0		0.00675	251.01		0.00675	784.11		0.00447702	0		0.00447702	0		0.00497748	73.26		0.00497748	10.97		0.00447702	0		0.00447702	0		0.00475	64.39		0.00475	39.96
0.00447702	0		0.00447702	0		0.00484735	1.15		0.00484735	2.59		0.00459721	0		0.00459721	0		0.00684024	169.35		0.00684024	101.52		0.00459721	0		0.00459721	0		0.0051111	0		0.0051111	0		0.00459721	0		0.00459721	0		0.00484735	1.96		0.00484735	2.86
0.00459721	0		0.00459721	0		0.00497748	118.97		0.00497748	29.31		0.00472062	0		0.00472062	0		0.00702387	0		0.00702387	0		0.00472062	0		0.00472062	0		0.00524832	7.1		0.00524832	5.17		0.00472062	0		0.00472062	0		0.00497748	77.43		0.00497748	33.82
0.00472062	0		0.00472062	0		0.0051111	0		0.0051111	0		0.00475	2.45		0.00475	69.97		0.00721243	134.05		0.00721243	288.26		0.00475	0		0.00475	0		0.00525	50.59		0.00525	25.04		0.00475	0		0.00475	0		0.0051111	0		0.0051111	0
0.00475	0		0.00475	0		0.00524832	153.04		0.00524832	38.54		0.00484735	0		0.00484735	0		0.00725	98.01		0.00725	146.35		0.00484735	0		0.00484735	0		0.00538921	121.1		0.00538921	30		0.00484735	0		0.00484735	0		0.00524832	41.91		0.00524832	17.2
0.00484735	0		0.00484735	0		0.00525	27.44		0.00525	16.19		0.00497748	0		0.00497748	0		0.00740605	118.38		0.00740605	51.34		0.00497748	0		0.00497748	0		0.00553389	0		0.00553389	0		0.00497748	0		0.00497748	0		0.00525	68.81		0.00525	63.78
0.00497748	0		0.00497748	0		0.00538921	89.92		0.00538921	20.16		0.0051111	0		0.0051111	0		0.00760487	147.76		0.00760487	51.77		0.0051111	0		0.0051111	0		0.00568245	57.94		0.00568245	13.97		0.0051111	0		0.0051111	0		0.00538921	110.09		0.00538921	29.08
0.0051111	0		0.0051111	0		0.00553389	15.97		0.00553389	23.49		0.00524832	0		0.00524832	0		0.00775	162.78		0.00775	56.05		0.00524832	0		0.00524832	0		0.00575	81.04		0.00575	11.69		0.00524832	0		0.00524832	0		0.00553389	3.61		0.00553389	4.62
0.00524832	0		0.00524832	0		0.00568245	147.38		0.00568245	39.32		0.00525	5.47		0.00525	117.04		0.00780903	186.31		0.00780903	218.15		0.00525	0		0.00525	0		0.005835	55.03		0.005835	12.01		0.00525	0		0.00525	0		0.00568245	77.48		0.00568245	20.78
0.00525	0		0.00525	0		0.00575	144.02		0.00575	36.24		0.00538921	11.13		0.00538921	135.06		0.00823394	141.96		0.00823394	42.11		0.00538921	0		0.00538921	0		0.00599164	107.98		0.00599164	19.21		0.00538921	0		0.00538921	0		0.00575	87.2		0.00575	34.57
0.00538921	0		0.00538921	0		0.005835	146.02		0.005835	29.56		0.00553389	0		0.00553389	0		0.00825	0		0.00825	0		0.00553389	0		0.00553389	0		0.00615249	101.34		0.00615249	30		0.00553389	0		0.00553389	0		0.005835	88.59		0.005835	28.17
0.00553389	0		0.00553389	0		0.00599164	115.11		0.00599164	24.23		0.00568245	0		0.00568245	0		0.00845498	203.54		0.00845498	135.6		0.00568245	0		0.00568245	0		0.00625	0		0.00625	0		0.00568245	0		0.00568245	0		0.00599164	112.91		0.00599164	39.63
0.00568245	0		0.00568245	0		0.00615249	48.27		0.00615249	10.07		0.00575	0		0.00575	0		0.00868196	189.19		0.00868196	72		0.00575	0		0.00575	0		0.00631766	31.24		0.00631766	5.21		0.00575	0		0.00575	0		0.00615249	122.16		0.00615249	63.6
0.00575	0		0.00575	0		0.00625	0		0.00625	0		0.005835	0		0.005835	0		0.00875	60.05		0.00875	46.55		0.005835	0		0.005835	0		0.00648726	0		0.00648726	0		0.005835	0		0.005835	0		0.00625	8.24		0.00625	7.55
0.005835	0		0.005835	0		0.00631766	118.21		0.00631766	33.87		0.00599164	10.04		0.00599164	130.82		0.00891503	181.14		0.00891503	110.25		0.00599164	0		0.00599164	0		0.00666141	1.58		0.00666141	1.17		0.00599164	0		0.00599164	0		0.00631766	60.62		0.00631766	32.05
0.00599164	0		0.00599164	0		0.00648726	124.92		0.00648726	39.67		0.00615249	9.34		0.00615249	132.76		0.00915436	261.34		0.00915436	442.77		0.00615249	0		0.00615249	0		0.00684024	91.05		0.00684024	15.83		0.00615249	0		0.00615249	0		0.00648726	6.99		0.00648726	4.62
0.00615249	0		0.00615249	0		0.00666141	126.57		0.00666141	32.6		0.00625	7.44		0.00625	131.71		0.00925	214.52		0.00925	69.54		0.00625	0		0.00625	0		0.00702387	0		0.00702387	0		0.00625	0		0.00625	0		0.00666141	11.79		0.00666141	10.24
0.00625	0		0.00625	0		0.00675	55.07		0.00675	21.37		0.00631766	0		0.00631766	0		0.00940012	122.24		0.00940012	79.06		0.00631766	0		0.00631766	0		0.00721243	0		0.00721243	0		0.00631766	0		0.00631766	0		0.00675	138.44		0.00675	178.94
0.00631766	0		0.00631766	0		0.00684024	140.57		0.00684024	37.55		0.00648726	0		0.00648726	0		0.00965247	246.27		0.00965247	220.33		0.00648726	0		0.00648726	0		0.00725	0		0.00725	0		0.00648726	0		0.00648726	0		0.00684024	89.92		0.00684024	38.45
0.00648726	0		0.00648726	0		0.00702387	0		0.00702387	0		0.00666141	0		0.00666141	0		0.00975	220.15		0.00975	484.8		0.00666141	0		0.00666141	0		0.00740605	15.44		0.00740605	7.65		0.00666141	0		0.00666141	0		0.00702387	0		0.00702387	0
0.00666141	0		0.00666141	0		0.00721243	0		0.00721243	0		0.00675	11.25		0.00675	134.74		0.01	150.4		0.01	94.87		0.00675	0		0.00675	0		0.00760487	59.91		0.00760487	14.5		0.00675	7.78		0.00675	118.08		0.00721243	36.4		0.00721243	26.54
0.00675	0		0.00675	0		0.00725	27.77		0.00725	25.84		0.00684024	0		0.00684024	0		0.01	125.62		0.01	76.7		0.00684024	0		0.00684024	0		0.00775	81		0.00775	9.01		0.00684024	0		0.00684024	0		0.00725	0		0.00725	0
0.00684024	0		0.00684024	0		0.00740605	111.26		0.00740605	24.8		0.00702387	0		0.00702387	0		0.01	133.7		0.01	51.46		0.00702387	0		0.00702387	0		0.00780903	99.56		0.00780903	20.65		0.00702387	0		0.00702387	0		0.00740605	37.8		0.00740605	23.59
0.00702387	0		0.00702387	0		0.00760487	169.63		0.00760487	40.87		0.00721243	9.87		0.00721243	134.1		0.01	304.18		0.01	740.44		0.00721243	0		0.00721243	0		0.00801867	107.72		0.00801867	25.39		0.00721243	0		0.00721243	0		0.00760487	74.55		0.00760487	25.62
0.00721243	0		0.00721243	0		0.00775	154.94		0.00775	33.93		0.00725	0.37		0.00725	7.97		0.01	321.78		0.01	984.58		0.00725	0		0.00725	0		0.00823394	39.92		0.00823394	9.77		0.00725	0		0.00725	0		0.00775	86.76		0.00775	24.85
0.00725	0		0.00725	0		0.00780903	114.11		0.00780903	30.93		0.00740605	0		0.00740605	0		0.01	121.42		0.01	70.34		0.00740605	0		0.00740605	0		0.00825	0		0.00825	0		0.00740605	0		0.00740605	0		0.00801867	116.85		0.00801867	45.61
0.00740605	0		0.00740605	0		0.00801867	99.47		0.00801867	27.6		0.00760487	0		0.00760487	0		0.0101777	105.29		0.0101777	32.35		0.00760487	0		0.00760487	0		0.00845498	109.03		0.00845498	13.82		0.00760487	0		0.00760487	0		0.00823394	59.82		0.00823394	15.12
0.00760487	0		0.00760487	0		0.00823394	161.44		0.00823394	40.82		0.00775	0		0.00775	0		0.01025	104.47		0.01025	67.74		0.00775	0		0.00775	0		0.00868196	121		0.00868196	13.88		0.00775	0		0.00775	0		0.00825	0		0.00825	0
0.00775	0		0.00775	0		0.00825	41.55		0.00825	11.12		0.00780903	6.38		0.00780903	118.82		0.0104509	81.38		0.0104509	45.78		0.00780903	0		0.00780903	0		0.00875	0		0.00875	0		0.00780903	0		0.00780903	0		0.00845498	120.9		0.00845498	23.32
0.00780903	0		0.00780903	0		0.00845498	168.64		0.00845498	30		0.00801867	12.61		0.00801867	140.98		0.010625	291.8		0.010625	450.73		0.00801867	0		0.00801867	0		0.00891503	92.74		0.00891503	13.95		0.00801867	0		0.00801867	0		0.00868196	116.16		0.00868196	27.81
0.00801867	0		0.00801867	0		0.00868196	193.64		0.00868196	54.29		0.00823394	0		0.00823394	0		0.0107315	72.12		0.0107315	36.9		0.00823394	0		0.00823394	0		0.00915436	173.25		0.00915436	49.3		0.00823394	0		0.00823394	0		0.00875	0.34		0.00875	0.43
0.00823394	0		0.00823394	0		0.00875	71.01		0.00875	22.9		0.00825	0		0.00825	0		0.01075	237.6		0.01075	187.23		0.00825	0		0.00825	0		0.00925	148.63		0.00925	18.37		0.00825	0		0.00825	0		0.00891503	100.15		0.00891503	38.1
0.00825	0		0.00825	0		0.00891503	145.03		0.00891503	34.58		0.00845498	9.37		0.00845498	89.18		0.0110196	174.29		0.0110196	54.41		0.00845498	0		0.00845498	0		0.00940012	20.8		0.00940012	6.59		0.00845498	0		0.00845498	0		0.00915436	176.64		0.00915436	88.74
0.00845498	0		0.00845498	0		0.00915436	165.8		0.00915436	48.95		0.00868196	3.99		0.00868196	61.49		0.01125	146.79		0.01125	24.61		0.00868196	0		0.00868196	0		0.00965247	148.27		0.00965247	27.58		0.00868196	0		0.00868196	0		0.00925	134.63		0.00925	38.77
0.00868196	0		0.00868196	0		0.00925	171.99		0.00925	32.99		0.00875	0		0.00875	0		0.0116192	213.81		0.0116192	214.37		0.00875	0		0.00875	0		0.00975	71.91		0.00975	23.51		0.00875	0		0.00875	0		0.00940012	38.61		0.00940012	21.51
0.00875	0		0.00875	0		0.00940012	125.58		0.00940012	40.82		0.00891503	0		0.00891503	0		0.01175	193.96		0.01175	265.07		0.00891503	0		0.00891503	0		0.01	4.95		0.01	4.17		0.00891503	0		0.00891503	0		0.00965247	178.02		0.00965247	44.07
0.00891503	0		0.00891503	0		0.00965247	201.83		0.00965247	49.53		0.00915436	11.2		0.00915436	147.48		0.011875	52.06		0.011875	26.56		0.00915436	0		0.00915436	0		0.01	32.74		0.01	7.5		0.00915436	0		0.00915436	0		0.00975	85.4		0.00975	42.26
0.00915436	0		0.00915436	0		0.00975	90.51		0.00975	34.55		0.00925	8.15		0.00925	113.63		0.0119311	193.6		0.0119311	509.19		0.00925	0		0.00925	0		0.01	60.81		0.01	16.36		0.00925	0		0.00925	0		0.01	39.22		0.01	28.78
0.00925	0		0.00925	0		0.01	124.5		0.01	32.32		0.00940012	6.16		0.00940012	89.63		0.01225	256.58		0.01225	151.78		0.00940012	0		0.00940012	0		0.01	50.48		0.01	10.17		0.00940012	0		0.00940012	0		0.01	88.64		0.01	29.13
0.00940012	0		0.00940012	0		0.01	122.2		0.01	30.68		0.00965247	13.78		0.00965247	118.91		0.0122514	182.38		0.0122514	95.02		0.00965247	0		0.00965247	0		0.01	131.6		0.01	33.61		0.00965247	0		0.00965247	0		0.01	177.91		0.01	197.6
0.00965247	0		0.00965247	0		0.01	124.5		0.01	32.32		0.00975	17.49		0.00975	160.22		0.0125803	259.03		0.0125803	239.14		0.00975	0		0.00975	0		0.01	125.32		0.01	30		0.00975	0		0.00975	0		0.01	188.58		0.01	238.31
0.00975	0		0.00975	0		0.01	119.12		0.01	28.37		0.01	18.93		0.01	153.8		0.01275	129.08		0.01275	16.65		0.01	5.07		0.01	30		0.0101777	20.02		0.0101777	6.28		0.01	10.81		0.01	120.36		0.01	35.5		0.01	32.43
0.01	0		0.01	0		0.01	109.04		0.01	38.21		0.01	18.93		0.01	153.79		0.012918	82.21		0.012918	50.59		0.01	5.07		0.01	30		0.01025	0		0.01025	0		0.01	10.97		0.01	123.04		0.01	37.13		0.01	20.24
0.01	0		0.01	0		0.01	129.44		0.01	50.72		0.01	0		0.01	0		0.01325	26.17		0.01325	19.66		0.01	0		0.01	0		0.0104509	0		0.0104509	0		0.01	0		0.01	0		0.0101777	8.31		0.0101777	5.33
0.01	0		0.01	0		0.0101777	154.53		0.0101777	35.72		0.01	0		0.01	0		0.0132648	166.25		0.0132648	92.02		0.01	0		0.01	0		0.010625	177.94		0.010625	30		0.01	0		0.01	0		0.01025	37.46		0.01025	30
0.01	0		0.01	0		0.01025	78.86		0.01025	31.14		0.01	0		0.01	0		0.01375	126.44		0.01375	65.35		0.01	0		0.01	0		0.0107315	0		0.0107315	0		0.01	0		0.01	0		0.0104509	2.78		0.0104509	2.63
0.01	0		0.01	0		0.0104509	123.76		0.0104509	38.05		0.01	0		0.01	0		0.0139865	324.11		0.0139865	687.41		0.01	0		0.01	0		0.01075	169.96		0.01075	23.94		0.01	0		0.01	0		0.010625	195.87		0.010625	55.15
0.01	0		0.01	0		0.010625	196.37		0.010625	38.24		0.0101777	0		0.0101777	0		0.014362	150.75		0.014362	45.94		0.0101777	0		0.0101777	0		0.0110196	61.19		0.0110196	18.22		0.0101777	0		0.0101777	0		0.0107315	11.19		0.0107315	6.22
0.0101777	0		0.0101777	0		0.0107315	157.03		0.0107315	37.01		0.01025	0		0.01025	0		0.014375	202.41		0.014375	59.11		0.01025	0		0.01025	0		0.01125	48		0.01125	4.18		0.01025	0		0.01025	0		0.0110196	75.86		0.0110196	22.65
0.01025	0		0.01025	0		0.01075	195.6		0.01075	40.78		0.0104509	0		0.0104509	0		0.0147476	198.35		0.0147476	194.79		0.0104509	0		0.0104509	0		0.0113154	88.75		0.0113154	21.27		0.0104509	0		0.0104509	0		0.01125	58.68		0.01125	10.5
0.0104509	0		0.0104509	0		0.0110196	153.82		0.0110196	40.44		0.010625	16.87		0.010625	165.33		0.01475	153.55		0.01475	48.2		0.010625	0		0.010625	0		0.0116192	99.6		0.0116192	13.59		0.010625	0		0.010625	0		0.0113154	95.73		0.0113154	46.01
0.010625	0		0.010625	0		0.01125	178.89		0.01125	36.76		0.0107315	0		0.0107315	0		0.0151435	200.15		0.0151435	90.75		0.0107315	0		0.0107315	0		0.01175	70.93		0.01175	13.31		0.0107315	0		0.0107315	0		0.0116192	93.86		0.0116192	51.28
0.0107315	0		0.0107315	0		0.0113154	116.35		0.0113154	32.27		0.01075	10.84		0.01075	124.84		0.01525	265.22		0.01525	237.98		0.01075	0		0.01075	0		0.011875	0		0.011875	0		0.01075	0		0.01075	0		0.01175	85.29		0.01175	45.63
0.01075	0		0.01075	0		0.01175	137.75		0.01175	44.15		0.0110196	0		0.0110196	0		0.01555	219.19		0.01555	177.63		0.0110196	0		0.0110196	0		0.0119311	23.23		0.0119311	6.24		0.0110196	0		0.0110196	0		0.011875	0		0.011875	0
0.0110196	0		0.0110196	0		0.011875	111.88		0.011875	31.98		0.01125	0		0.01125	0		0.015625	11.16		0.015625	15.31		0.01125	0		0.01125	0		0.01225	176.62		0.01225	23.15		0.01125	0		0.01125	0		0.0119311	55.25		0.0119311	40.5
0.01125	0		0.01125	0		0.0119311	46.2		0.0119311	30.54		0.0113154	13.31		0.0113154	156.92		0.01575	140.46		0.01575	42.49		0.0113154	0		0.0113154	0		0.0122514	95.52		0.0122514	10.58		0.0113154	0		0.0113154	0		0.01225	179		0.01225	40.11
0.0113154	0		0.0113154	0		0.01225	217.28		0.01225	45.3		0.0116192	14.58		0.0116192	131.12		0.0159675	259.62		0.0159675	253.98		0.0116192	0		0.0116192	0		0.0125803	169.06		0.0125803	26.06		0.0116192	0		0.0116192	0		0.0125803	174.65		0.0125803	45.16
0.0116192	0		0.0116192	0		0.0122514	167.43		0.0122514	27.98		0.01175	15.75		0.01175	146.15		0.01625	370.34		0.01625	953.26		0.01175	0		0.01175	0		0.01275	50.73		0.01275	11.1		0.01175	0		0.01175	0		0.01275	48.36		0.01275	7.73
0.01175	0		0.01175	0		0.0125803	209.9		0.0125803	64.48		0.011875	0		0.011875	0		0.0163961	105.39		0.0163961	27.36		0.011875	0		0.011875	0		0.012918	0		0.012918	0		0.011875	0		0.011875	0		0.012918	0		0.012918	0
0.011875	0		0.011875	0		0.01275	209.76		0.01275	40.56		0.0119311	18.31		0.0119311	172.3		0.0164103	129.48		0.0164103	243.15		0.0119311	0		0.0119311	0		0.013125	0		0.013125	0		0.0119311	0		0.0119311	0		0.013125	36.7		0.013125	32.7
0.0119311	0		0.0119311	0		0.012918	56.39		0.012918	23.53		0.01225	11.13		0.01225	132.44		0.0164103	105.05		0.0164103	200.87		0.01225	0		0.01225	0		0.01325	0		0.01325	0		0.01225	0		0.01225	0		0.01325	0		0.01325	0
0.01225	0		0.01225	0		0.013125	27.65		0.013125	16.65		0.0122514	10.6		0.0122514	123.33		0.0164103	96.23		0.0164103	85.61		0.0122514	0		0.0122514	0		0.0132648	90.69		0.0132648	13.69		0.0122514	0		0.0122514	0		0.0132648	87.8		0.0132648	36.47
0.0122514	0		0.0122514	0		0.01325	73.79		0.01325	24.27		0.0125803	11.97		0.0125803	130.33		0.0164103	118.86		0.0164103	239.59		0.0125803	0		0.0125803	0		0.0136209	77.95		0.0136209	12.12		0.0125803	0		0.0125803	0		0.0136209	95.38		0.0136209	27.94
0.0125803	0		0.0125803	0		0.0132648	127.02		0.0132648	25.71		0.01275	0		0.01275	0		0.01675	16.08		0.01675	12.56		0.01275	0		0.01275	0		0.01375	0		0.01375	0		0.01275	0		0.01275	0		0.01375	36.35		0.01375	17.62
0.01275	0		0.01275	0		0.0136209	85.37		0.0136209	33.17		0.012918	0		0.012918	0		0.016875	230.4		0.016875	95.3		0.012918	0		0.012918	0		0.0139865	174.86		0.0139865	30		0.012918	0		0.012918	0		0.0139865	200.73		0.0139865	60.45
0.012918	0		0.012918	0		0.01375	91.61		0.01375	17.9		0.013125	15.27		0.013125	162.17		0.01725	311.55		0.01725	617.08		0.013125	0		0.013125	0		0.014362	66.54		0.014362	8.72		0.013125	0		0.013125	0		0.01425	149.6		0.01425	60.08
0.013125	0		0.013125	0		0.0139865	187.23		0.0139865	39.6		0.01325	0		0.01325	0		0.0172883	202.81		0.0172883	43		0.01325	0		0.01325	0		0.014375	123.69		0.014375	14.93		0.01325	0		0.01325	0		0.014362	54.81		0.014362	16.1
0.01325	0		0.01325	0		0.014362	167.37		0.014362	29.17		0.0132648	5.45		0.0132648	71.67		0.01775	312.83		0.01775	832.45		0.0132648	0		0.0132648	0		0.0147476	92.71		0.0147476	11.28		0.0132648	0		0.0132648	0		0.014375	119.54		0.014375	22.54
0.0132648	0		0.0132648	0		0.014375	207.52		0.014375	54.33		0.0136209	22.64		0.0136209	161.69		0.0177524	46.52		0.0177524	76.8		0.0136209	0		0.0136209	0		0.01475	44.91		0.01475	12.16		0.0136209	0		0.0136209	0		0.0147476	104.35		0.0147476	28.57
0.0136209	0		0.0136209	0		0.01475	193.39		0.01475	50.93		0.01375	7.32		0.01375	94.34		0.018125	276.87		0.018125	941.19		0.01375	0		0.01375	0		0.0151435	127.85		0.0151435	13.95		0.01375	0		0.01375	0		0.01475	38.64		0.01475	17.94
0.01375	0		0.01375	0		0.0151435	199.25		0.0151435	39.25		0.0139865	23.66		0.0139865	185.6		0.018229	346.47		0.018229	735.28		0.0139865	0		0.0139865	0		0.01525	196.06		0.01525	29.65		0.0139865	8.31		0.0139865	104.56		0.0151435	122.5		0.0151435	21.03
0.0139865	0		0.0139865	0		0.01525	220.54		0.01525	50.95		0.01425	25.59		0.01425	186.98		0.01825	217.56		0.01825	116.6		0.01425	0		0.01425	0		0.01555	138.03		0.01555	16.79		0.01425	0		0.01425	0		0.01525	187.82		0.01525	36.98
0.01425	0		0.01425	0		0.01555	210.61		0.01555	40.78		0.014362	0		0.014362	0		0.01875	0		0.01875	0		0.014362	0		0.014362	0		0.015625	0		0.015625	0		0.014362	0		0.014362	0		0.01555	144.23		0.01555	31.4
0.014362	0		0.014362	0		0.015625	10		0.015625	18.13		0.014375	0		0.014375	0		0.0192208	72.81		0.0192208	41.12		0.014375	0		0.014375	0		0.01575	0		0.01575	0		0.014375	0		0.014375	0		0.015625	0		0.015625	0
0.014375	0		0.014375	0		0.01575	159.73		0.01575	35.99		0.0147476	13.16		0.0147476	132.34		0.019375	397.56		0.019375	1082.68		0.0147476	0		0.0147476	0		0.0159675	159.86		0.0159675	24.96		0.0147476	0		0.0147476	0		0.01575	39.32		0.01575	20.29
0.0147476	0		0.0147476	0		0.0159675	217.83		0.0159675	61.9		0.01475	0		0.01475	0		0.0197368	208.06		0.0197368	241.11		0.01475	0		0.01475	0		0.01625	201.78		0.01625	36.11		0.01475	0		0.01475	0		0.0159675	162.27		0.0159675	43.14
0.01475	0		0.01475	0		0.01625	202.77		0.01625	48.97		0.0151435	3.73		0.0151435	30		0.01975	130.85		0.01975	67.12		0.0151435	0		0.0151435	0		0.0163961	33.79		0.0163961	4.83		0.0151435	0		0.0151435	0		0.01625	223.46		0.01625	92.35
0.0151435	0		0.0151435	0		0.0163961	185.94		0.0163961	37.76		0.01525	24.73		0.01525	168.75		0.02025	210.64		0.02025	226.07		0.01525	0		0.01525	0		0.0164103	0		0.0164103	0		0.01525	2.38		0.01525	25.57		0.0163961	10.61		0.0163961	12.49
0.01525	1.4		0.01525	15.05		0.0164103	109.77		0.0164103	67.6		0.01555	5.4		0.01555	30		0.020625	39.45		0.020625	26.77		0.01555	0		0.01555	0		0.0164103	0		0.0164103	0		0.01555	0		0.01555	0		0.0164103	34.17		0.0164103	34.58
0.01555	0		0.01555	0		0.0164103	113.48		0.0164103	59.35		0.015625	0		0.015625	0		0.02075	205.35		0.02075	247.69		0.015625	0		0.015625	0		0.0164103	0		0.0164103	0		0.015625	0		0.015625	0		0.0164103	25.78		0.0164103	15.07
0.015625	0		0.015625	0		0.0164103	102.22		0.0164103	47.83		0.01575	0		0.01575	0		0.02125	533.68		0.02125	1821.34		0.01575	0		0.01575	0		0.0164103	0		0.0164103	0		0.01575	0		0.01575	0		0.0164103	36.18		0.0164103	30
0.01575	0		0.01575	0		0.0164103	83.01		0.0164103	47.75		0.0159675	19.43		0.0159675	140.73		0.02175	249.39		0.02175	236.87		0.0159675	0		0.0159675	0		0.01675	0		0.01675	0		0.0159675	0		0.0159675	0		0.0164103	0		0.0164103	0
0.0159675	6.79		0.0159675	28.39		0.01675	65.93		0.01675	70.47		0.01625	24.77		0.01625	194.99		0.021875	292.25		0.021875	457.25		0.01625	0		0.01625	0		0.0168363	175.07		0.0168363	39.53		0.01625	13.25		0.01625	124.84		0.01675	0		0.01675	0
0.01625	0		0.01625	0		0.0168363	198.05		0.0168363	49.38		0.0163961	0		0.0163961	0		0.02225	253.48		0.02225	207.23		0.0163961	0		0.0163961	0		0.016875	163.08		0.016875	15.74		0.0163961	0		0.0163961	0		0.0168363	196.44		0.0168363	64.48
0.0163961	0		0.0163961	0		0.016875	232.64		0.016875	45.91		0.0164103	3.55		0.0164103	42.49		0.02275	199.13		0.02275	73.3		0.0164103	0		0.0164103	0		0.01725	186.57		0.01725	30		0.0164103	0		0.0164103	0		0.016875	159.74		0.016875	34.6
0.0164103	0		0.0164103	0		0.01725	203.49		0.01725	41.51		0.0164103	11.32		0.0164103	126.66		0.0228205	99.71		0.0228205	36.04		0.0164103	0		0.0164103	0		0.0172883	143.29		0.0172883	18.43		0.0164103	0		0.0164103	0		0.01725	186.85		0.01725	62.02
0.0164103	0		0.0164103	0		0.01775	156.07		0.01775	39.94		0.0164103	11.32		0.0164103	126.66		0.023125	332.23		0.023125	853.54		0.0164103	0		0.0164103	0		0.01775	147.78		0.01775	30		0.0164103	0		0.0164103	0		0.0172883	132.84		0.0172883	15.75
0.0164103	2.45		0.0164103	30		0.0177524	98.44		0.0177524	88.36		0.0164103	5.06		0.0164103	35.44		0.02325	277.82		0.02325	291.22		0.0164103	0		0.0164103	0		0.0177524	0		0.0177524	0		0.0164103	0		0.0164103	0		0.01775	148.75		0.01775	82.23
0.0164103	5.83		0.0164103	68.36		0.018125	29.64		0.018125	22.69		0.01675	0		0.01675	0		0.02375	129.87		0.02375	45.15		0.01675	0		0.01675	0		0.018125	83.45		0.018125	30		0.01675	0		0.01675	0		0.018125	84.71		0.018125	136.76
0.01675	7.55		0.01675	74.38		0.01825	215.21		0.01825	45.25		0.0168363	20.47		0.0168363	180.74		0.02425	199.96		0.02425	67.06		0.0168363	0		0.0168363	0		0.018229	143.25		0.018229	34.99		0.0168363	0		0.0168363	0		0.018229	186.09		0.018229	218.58
0.0168363	0		0.0168363	0		0.01875	47.03		0.01875	30.29		0.016875	12.44		0.016875	114.49		0.024375	278.39		0.024375	249.74		0.016875	0		0.016875	0		0.01825	160.66		0.01825	14.29		0.016875	0		0.016875	0		0.01825	141.45		0.01825	37.87
0.016875	0		0.016875	0		0.0192208	107.01		0.0192208	29.64		0.01725	25.7		0.01725	202.42		0.02475	444.78		0.02475	831.18		0.01725	0		0.01725	0		0.01875	0		0.01875	0		0.01725	0.43		0.01725	5.75		0.01875	0		0.01875	0
0.01725	0		0.01725	0		0.01925	238.97		0.01925	54.6		0.0172883	0		0.0172883	0		0.02525	225.18		0.02525	329.32		0.0172883	0		0.0172883	0		0.0192208	0		0.0192208	0		0.0172883	0		0.0172883	0		0.0192208	0		0.0192208	0
0.0172883	0		0.0172883	0		0.019375	157.71		0.019375	42.05		0.01775	28.4		0.01775	218.26		0.02575	113.06		0.02575	40.13		0.01775	0		0.01775	0		0.01925	236.77		0.01925	43.98		0.01775	9.92		0.01775	126.82		0.01925	308.63		0.01925	252.4
0.01775	0		0.01775	0		0.0197368	148.17		0.0197368	49.95		0.0177524	0		0.0177524	0		0.02625	227.44		0.02625	317.86		0.0177524	0		0.0177524	0		0.019375	172.25		0.019375	129.79		0.0177524	0		0.0177524	0		0.019375	233.22		0.019375	310.22
0.0177524	8.89		0.0177524	79.2		0.02025	171.7		0.02025	51.94		0.018125	35.38		0.018125	221.98		0.02675	103.34		0.02675	43.16		0.018125	4.07		0.018125	19.26		0.0197368	85.19		0.0197368	18.2		0.018125	12.27		0.018125	128.03		0.0197368	103.49		0.0197368	46.86
0.018125	0		0.018125	0		0.020625	69.17		0.020625	13.15		0.018229	41.97		0.018229	226.37		0.026875	512.73		0.026875	1264.86		0.018229	18.57		0.018229	80.61		0.01975	17.93		0.01975	11.26		0.018229	20.29		0.018229	141.15		0.01975	0		0.01975	0
0.018229	10.05		0.018229	94.61		0.02075	162.16		0.02075	39.64		0.01825	12.41		0.01825	128.13		0.02725	335.46		0.02725	457.07		0.01825	0		0.01825	0		0.02025	123.47		0.02025	23.26		0.01825	0		0.01825	0		0.02025	117.45		0.02025	36.55
0.01825	0		0.01825	0		0.02125	229.95		0.02125	52.62		0.01875	0		0.01875	0		0.02775	208.02		0.02775	186.22		0.01875	0		0.01875	0		0.020625	0		0.020625	0		0.01875	0		0.01875	0		0.020625	0		0.020625	0
0.01875	0		0.01875	0		0.02175	218.14		0.02175	53.09		0.0192208	0		0.0192208	0		0.028125	219.43		0.028125	326.46		0.0192208	0		0.0192208	0		0.02075	123.06		0.02075	20.67		0.0192208	0		0.0192208	0		0.02075	116.48		0.02075	36.82
0.0192208	0		0.0192208	0		0.021875	192.44		0.021875	81.51		0.01925	38.23		0.01925	218.13		0.02825	176.31		0.02825	165.91		0.01925	7.25		0.01925	30		0.02125	221.1		0.02125	37.36		0.01925	27.85		0.01925	181.18		0.02125	290.46		0.02125	254.82
0.01925	1.19		0.01925	11.64		0.02225	214.1		0.02225	33.17		0.019375	42.47		0.019375	233.46		0.02875	241.51		0.02875	223.27		0.019375	28.94		0.019375	129.03		0.02175	160.6		0.02175	18.85		0.019375	27.99		0.019375	185.22		0.02175	148.91		0.02175	43.74
0.019375	5.57		0.019375	23.42		0.02275	227.94		0.02275	48.4		0.0197368	22.33		0.0197368	146.04		0.0292308	223.16		0.0292308	247.2		0.0197368	0		0.0197368	0		0.021875	173.09		0.021875	39.05		0.0197368	0		0.0197368	0		0.021875	163.1		0.021875	106.01
0.0197368	2.84		0.0197368	24.53		0.0228205	214.13		0.0228205	130.65		0.01975	8.73		0.01975	88.41		0.0292308	178.98		0.0292308	229.39		0.01975	0		0.01975	0		0.02225	154.91		0.02225	14.02		0.01975	0		0.01975	0		0.02225	147.46		0.02225	31.43
0.01975	7.74		0.01975	78.56		0.023125	144.78		0.023125	42.98		0.02025	18.76		0.02025	143.51		0.0292308	219.18		0.0292308	245.73		0.02025	0		0.02025	0		0.02275	133.63		0.02275	15.21		0.02025	0		0.02025	0		0.02275	131.63		0.02275	29.2
0.02025	0		0.02025	0		0.02325	217.94		0.02325	131.26		0.020625	0		0.020625	0		0.0292308	197.48		0.0292308	219.15		0.020625	0		0.020625	0		0.0228205	33.94		0.0228205	12.38		0.020625	0		0.020625	0		0.0228205	8.94		0.0228205	8.66
0.020625	0		0.020625	0		0.02375	168.35		0.02375	44.08		0.02075	16.09		0.02075	142.8		0.02925	325.64		0.02925	309.58		0.02075	0		0.02075	0		0.023125	160.93		0.023125	52.75		0.02075	0		0.02075	0		0.023125	188.54		0.023125	233.65
0.02075	0		0.02075	0		0.02425	239.73		0.02425	46.78		0.02125	49.12		0.02125	245.85		0.029375	257.15		0.029375	214		0.02125	28.88		0.02125	116.79		0.02325	162.66		0.02325	24.65		0.02125	31.63		0.02125	187.41		0.02325	176.6		0.02325	133.81
0.02125	2.07		0.02125	18.07		0.024375	233.88		0.024375	65.93		0.02175	17.78		0.02175	145.39		0.02975	197.47		0.02975	149.96		0.02175	0		0.02175	0		0.02375	11.62		0.02375	5.75		0.02175	0		0.02175	0		0.02375	40.66		0.02375	15.78
0.02175	2.68		0.02175	30		0.02475	258.1		0.02475	137.49		0.021875	30.75		0.021875	220.81		0.03025	329.24		0.03025	430.03		0.021875	0		0.021875	0		0.02425	95.03		0.02425	8.51		0.021875	0		0.021875	0		0.024375	176.59		0.024375	32.02
0.021875	6.87		0.021875	54.66		0.02525	119.79		0.02525	56.82		0.02225	29.76		0.02225	184.37		0.030625	72.4		0.030625	25.26		0.02225	0		0.02225	0		0.024375	167.72		0.024375	16.36		0.02225	0		0.02225	0		0.02475	284.75		0.02475	281.88
0.02225	8.75		0.02225	66.29		0.025625	44.52		0.025625	12.49		0.02275	8.05		0.02275	83.47		0.03075	107.31		0.03075	18.53		0.02275	0		0.02275	0		0.02475	270.98		0.02475	105.58		0.02275	0		0.02275	0		0.02525	104.11		0.02525	119.99
0.02275	2.77		0.02275	30		0.02575	196.54		0.02575	154.39		0.0228205	0		0.0228205	0		0.03125	212.12		0.03125	205.4		0.0228205	0		0.0228205	0		0.02525	82.59		0.02525	20.54		0.0228205	0		0.0228205	0		0.025625	107.87		0.025625	170.26
0.0228205	16.09		0.0228205	105.66		0.02675	183.16		0.02675	171.55		0.023125	36.42		0.023125	250.09		0.03175	456.87		0.03175	1036.99		0.023125	5.8		0.023125	30		0.025625	110.07		0.025625	30		0.023125	16.07		0.023125	129.89		0.02575	29.74		0.02575	7.64
0.023125	0.41		0.023125	2.11		0.026875	194.5		0.026875	172.66		0.02325	40.22		0.02325	216.43		0.031875	152.17		0.031875	198.07		0.02325	0		0.02325	0		0.02575	47.18		0.02575	12.35		0.02325	15.81		0.02325	120.24		0.02625	118		0.02625	126.47
0.02325	17.11		0.02325	129.99		0.02725	201.55		0.02725	106		0.02375	0		0.02375	0		0.03225	278.01		0.03225	321.23		0.02375	0		0.02375	0		0.02625	98.16		0.02625	15.33		0.02375	0		0.02375	0		0.02675	14.76		0.02675	7.91
0.02375	0		0.02375	0		0.02775	211.03		0.02775	42.44		0.02425	15.38		0.02425	113.56		0.03275	190.93		0.03275	140.79		0.02425	0		0.02425	0		0.02675	13.12		0.02675	6.84		0.02425	0		0.02425	0		0.026875	267.82		0.026875	370.62
0.02425	12.41		0.02425	92		0.028125	138.08		0.028125	78.51		0.024375	30.1		0.024375	197.41		0.033125	308.29		0.033125	286.38		0.024375	0		0.024375	0		0.026875	168.76		0.026875	96.19		0.024375	0		0.024375	0		0.02725	208.21		0.02725	161.31
0.024375	12.85		0.024375	112.91		0.02825	242.73		0.02825	178.15		0.02475	61.05		0.02475	267.77		0.03325	255.04		0.03325	287.75		0.02475	37.69		0.02475	133.32		0.02725	178.8		0.02725	24.73		0.02475	35.79		0.02475	190.31		0.02775	115.8		0.02775	24.12
0.02475	25.95		0.02475	146.93		0.02875	187.99		0.02875	38.3		0.02525	37.46		0.02525	208.16		0.03375	395.67		0.03375	614.24		0.02525	0		0.02525	0		0.02775	133.06		0.02775	11.87		0.02525	11.45		0.02525	84.57		0.028125	94.61		0.028125	66.24
0.02525	5.83		0.02525	44.02		0.0292308	199.93		0.0292308	107.78		0.025625	43.37		0.025625	265.31		0.03425	334.27		0.03425	420.38		0.025625	6.56		0.025625	30		0.028125	77.06		0.028125	20.91		0.025625	14.96		0.025625	134.01		0.02825	55.85		0.02825	18.74
0.025625	0		0.025625	0		0.0292308	201.85		0.0292308	156.04		0.02575	15.58		0.02575	108.55		0.034375	401.28		0.034375	860.34		0.02575	0		0.02575	0		0.02825	65.67		0.02825	16.12		0.02575	0		0.02575	0		0.02875	149.49		0.02875	28.25
0.02575	26.38		0.02575	153.33		0.0292308	197.61		0.0292308	115.89		0.02625	41.78		0.02625	212.86		0.03475	369.04		0.03475	969.79		0.02625	0		0.02625	0		0.02875	156.6		0.02875	15.8		0.02625	0		0.02625	0		0.0292308	78.46		0.0292308	47.29
0.02625	15.12		0.02625	96.28		0.0292308	198.27		0.0292308	113.96		0.02675	5.37		0.02675	43.28		0.03525	594.28		0.03525	1459.02		0.02675	0		0.02675	0		0.0292308	127.58		0.0292308	25.42		0.02675	0		0.02675	0		0.0292308	84.12		0.0292308	46.04
0.02675	21.68		0.02675	148.4		0.02925	232.43		0.02925	37.71		0.026875	64.39		0.026875	281.67		0.035625	212.86		0.035625	272.36		0.026875	38.26		0.026875	135.01		0.0292308	63.46		0.0292308	18.95		0.026875	47.54		0.026875	232.53		0.0292308	133.78		0.0292308	56.02
0.026875	20.8		0.026875	135.01		0.029375	211.82		0.029375	36.84		0.02725	53.84		0.02725	261		0.035641	260.6		0.035641	271.84		0.02725	0		0.02725	0		0.0292308	99.77		0.0292308	27.37		0.02725	20.03		0.02725	135.31		0.0292308	117.81		0.0292308	50.74
0.02725	19.27		0.02725	132.99		0.02975	210.4		0.02975	78.47		0.02775	16.81		0.02775	135.71		0.035641	234.02		0.035641	238.99		0.02775	0		0.02775	0		0.0292308	114.11		0.0292308	24.19		0.02775	0		0.02775	0		0.02925	206.16		0.02925	79.57
0.02775	0		0.02775	0		0.03025	228.71		0.03025	143.73		0.028125	30.09		0.028125	216.47		0.035641	273.9		0.035641	231.04		0.028125	0		0.028125	0		0.02925	196.39		0.02925	20.79		0.028125	0		0.028125	0		0.029375	133.81		0.029375	18.15
0.028125	16.78		0.028125	127.64		0.030625	149.64		0.030625	44.27		0.02825	19.03		0.02825	128.47		0.035641	267.51		0.035641	214.57		0.02825	0		0.02825	0		0.029375	164.9		0.029375	14.05		0.02825	0		0.02825	0		0.02975	83.51		0.02975	17.78
0.02825	19.82		0.02825	133.75		0.03075	215.79		0.03075	32.72		0.02875	25.04		0.02875	190.84		0.035641	449.71		0.035641	838.29		0.02875	0		0.02875	0		0.02975	77.96		0.02975	15.26		0.02875	0		0.02875	0		0.03025	209.92		0.03025	188.08
0.02875	0		0.02875	0		0.03125	194.3		0.03125	53.06		0.0292308	15.66		0.0292308	134.5		0.035641	430.4		0.035641	620.6		0.0292308	0		0.0292308	0		0.03025	172.85		0.03025	30.85		0.0292308	0		0.0292308	0		0.030625	0		0.030625	0
0.0292308	13.27		0.0292308	114.32		0.03175	240.17		0.03175	52.2		0.0292308	21.91		0.0292308	159.21		0.035641	428.7		0.035641	619.78		0.0292308	0		0.0292308	0		0.030625	0		0.030625	0		0.0292308	0		0.0292308	0		0.03075	43.69		0.03075	6.66
0.0292308	13.75		0.0292308	118.34		0.031875	176.85		0.031875	124.65		0.0292308	16.65		0.0292308	110.05		0.035641	304.74		0.035641	301.91		0.0292308	0		0.0292308	0		0.03075	26.95		0.03075	3.97		0.0292308	0		0.0292308	0		0.03125	96.84		0.03125	31.3
0.0292308	4.42		0.0292308	30		0.03225	198.25		0.03225	126.46		0.0292308	22.69		0.0292308	162.25		0.035641	286.55		0.035641	252.45		0.0292308	0		0.0292308	0		0.03125	105.7		0.03125	14.72		0.0292308	0		0.0292308	0		0.03175	269.12		0.03175	224.33
0.0292308	21.15		0.0292308	154.89		0.03275	232.09		0.03275	128.92		0.02925	53.81		0.02925	266.14		0.035641	386.56		0.035641	563.75		0.02925	0		0.02925	0		0.03175	251.94		0.03175	49.99		0.02925	19.76		0.02925	134.51		0.031875	61.1		0.031875	25.1
0.02925	17.94		0.02925	122.26		0.033125	238.54		0.033125	33.32		0.029375	31.42		0.029375	201.09		0.03575	333.99		0.03575	417.97		0.029375	0		0.029375	0		0.031875	59.34		0.031875	14.38		0.029375	0		0.029375	0		0.03225	150.74		0.03225	33.98
0.029375	7.97		0.029375	57.88		0.03325	219.39		0.03325	99.7		0.02975	21.57		0.02975	134.9		0.03625	444.51		0.03625	983.04		0.02975	0		0.02975	0		0.03225	155.83		0.03225	15.39		0.02975	0		0.02975	0		0.03275	64.39		0.03275	18.59
0.02975	21.57		0.02975	134.9		0.03375	248.59		0.03375	101.9		0.03025	53.43		0.03025	293.64		0.03675	337.6		0.03675	370.21		0.03025	0		0.03025	0		0.03275	55.18		0.03275	17.1		0.03025	19.7		0.03025	144.64		0.033125	198.1		0.033125	32.55
0.03025	20.13		0.03025	146.22		0.03425	194.27		0.03425	40.09		0.030625	0		0.030625	0		0.036875	338.44		0.036875	369.61		0.030625	0		0.030625	0		0.033125	197.78		0.033125	21.86		0.030625	0		0.030625	0		0.03325	129.39		0.03325	35.3
0.030625	0		0.030625	0		0.034375	188.82		0.034375	187.67		0.03075	0		0.03075	0		0.03725	296.49		0.03725	365.94		0.03075	0		0.03075	0		0.03325	140.24		0.03325	15.99		0.03075	0		0.03075	0		0.03375	274.09		0.03375	219.07
0.03075	0		0.03075	0		0.03475	113.27		0.03475	36.87		0.03125	20.11		0.03125	149.25		0.03775	289.34		0.03775	283.32		0.03125	0		0.03125	0		0.03375	250.95		0.03375	43.71		0.03125	0		0.03125	0		0.03425	201.75		0.03425	187.1
0.03125	9.51		0.03125	78.03		0.03525	228.62		0.03525	43.85		0.03175	65.76		0.03175	305.25		0.038125	196.77		0.038125	29.69		0.03175	0		0.03175	0		0.03425	179.48		0.03425	26.99		0.03175	29.49		0.03175	163.51		0.034375	194.55		0.034375	227.46
0.03175	0		0.03175	0		0.035625	188.25		0.035625	128.05		0.031875	16.81		0.031875	101.15		0.03825	223.64		0.03825	242.93		0.031875	0		0.031875	0		0.034375	172.64		0.034375	49.74		0.031875	0		0.031875	0		0.03475	128.83		0.03475	203.67
0.031875	16.96		0.031875	131.26		0.035641	264.05		0.035641	162.37		0.03225	41.66		0.03225	235.01		0.03875	167.1		0.03875	24.09		0.03225	0		0.03225	0		0.03475	124.34		0.03475	30		0.03225	3.74		0.03225	27.43		0.03525	308.11		0.03525	286.18
0.03225	20.3		0.03225	139.29		0.035641	239.77		0.035641	180.45		0.03275	23.72		0.03275	137.21		0.03925	226.74		0.03925	271.75		0.03275	0		0.03275	0		0.03525	247.23		0.03525	59.05		0.03275	0		0.03275	0		0.035625	102.44		0.035625	47.77
0.03275	23.72		0.03275	137.21		0.035641	267.86		0.035641	127.01		0.033125	42.28		0.033125	237.32		0.039375	326.22		0.039375	550.07		0.033125	0		0.033125	0		0.035625	86.25		0.035625	12.97		0.033125	0		0.033125	0		0.035641	272.57		0.035641	224.1
0.033125	0.25		0.033125	1.4		0.035641	267.86		0.035641	127.01		0.03325	46.09		0.03325	231.69		0.03975	242.3		0.03975	134.98		0.03325	0		0.03325	0		0.035641	154.97		0.035641	20.81		0.03325	3.32		0.03325	21.28		0.035641	298.46		0.035641	262.49
0.03325	22.5		0.03325	137.59		0.035641	284.31		0.035641	184.99		0.03375	59.48		0.03375	322.65		0.04025	93.56		0.04025	171.99		0.03375	8.02		0.03375	34.19		0.035641	130.73		0.035641	17.9		0.03375	28.57		0.03375	195.15		0.035641	304.48		0.035641	290.34
0.03375	24.31		0.03375	160.47		0.035641	257.03		0.035641	71.2		0.03425	63.85		0.03425	288.76		0.040625	333.7		0.040625	401.77		0.03425	0		0.03425	0		0.035641	188.05		0.035641	21.34		0.03425	24.29		0.03425	140.88		0.035641	287.95		0.035641	243.88
0.03425	4.86		0.03425	30		0.035641	255.36		0.035641	144.98		0.034375	74.9		0.034375	326.36		0.04075	503.22		0.04075	1124.48		0.034375	3.21		0.034375	11.42		0.035641	178.53		0.035641	21.41		0.034375	33.44		0.034375	171.11		0.035641	203.17		0.035641	65.45
0.034375	36.45		0.034375	180.49		0.035641	284.46		0.035641	190.89		0.03475	57.42		0.03475	292.36		0.04125	286.73		0.04125	300.55		0.03475	0		0.03475	0		0.035641	203.04		0.035641	16.13		0.03475	20.96		0.03475	138.76		0.035641	214.22		0.035641	87.97
0.03475	0		0.03475	0		0.035641	282.05		0.035641	183.04		0.03525	89.45		0.03525	335.84		0.04175	287.74		0.04175	261.84		0.03525	46.38		0.03525	141.67		0.035641	211.07		0.035641	20.49		0.03525	57.45		0.03525	244.91		0.035641	167.08		0.035641	32.01
0.03525	26.86		0.03525	139.15		0.035641	248.79		0.035641	191.05		0.035625	31.35		0.035625	171.46		0.041875	180.62		0.041875	127.76		0.035625	0		0.035625	0		0.035641	254.98		0.035641	56.7		0.035625	0		0.035625	0		0.035641	131.55		0.035641	33.3
0.035625	6.26		0.035625	32.11		0.03575	246.96		0.03575	97.34		0.035641	35.13		0.035641	226.35		0.0420513	163.73		0.0420513	97.54		0.035641	0		0.035641	0		0.035641	284.42		0.035641	160.3		0.035641	8.33		0.035641	60.14		0.035641	153.29		0.035641	17.78
0.035641	26.25		0.035641	164.26		0.03625	241.8		0.03625	153.51		0.035641	79.45		0.035641	331.18		0.0420513	183.56		0.0420513	152.1		0.035641	8.83		0.035641	28.8		0.035641	233.45		0.035641	40.67		0.035641	37.77		0.035641	193.26		0.035641	161.37		0.035641	43.7
0.035641	28.91		0.035641	142.39		0.03675	246.59		0.03675	124.52		0.035641	80.68		0.035641	336.65		0.04225	186.02		0.04225	107.91		0.035641	20.22		0.035641	67.43		0.035641	234.39		0.035641	37.14		0.035641	41.76		0.035641	219.91		0.03575	241.65		0.03575	186.21
0.035641	30.56		0.035641	125.73		0.036875	273.15		0.036875	109.22		0.035641	81.17		0.035641	336.36		0.04275	220.6		0.04275	215.92		0.035641	42.19		0.035641	141.98		0.03575	221.21		0.03575	37.08		0.035641	52.05		0.035641	244.07		0.03625	254.32		0.03625	243.11
0.035641	42.88		0.035641	172.92		0.03725	213.26		0.03725	68.93		0.035641	64.32		0.035641	334.04		0.043125	102.16		0.043125	128.97		0.035641	29.75		0.035641	125.02		0.03625	202.05		0.03625	40.8		0.035641	33.02		0.035641	189.64		0.03675	237.32		0.03675	182.9
0.035641	26.25		0.035641	164.26		0.03775	289.36		0.03775	198.54		0.035641	41.99		0.035641	247.4		0.04325	343.94		0.04325	378.49		0.035641	0		0.035641	0		0.03675	234.9		0.03675	29.94		0.035641	11.76		0.035641	84.17		0.036875	237.23		0.036875	128.89
0.035641	27.01		0.035641	167.1		0.038125	239.7		0.038125	40.47		0.035641	31.77		0.035641	213.76		0.04375	312.18		0.04375	376.59		0.035641	0		0.035641	0		0.036875	222.01		0.036875	29.02		0.035641	0		0.035641	0		0.03725	174.43		0.03725	131.53
0.035641	19.64		0.035641	139.46		0.03825	190.09		0.03825	36.23		0.035641	32.1		0.035641	214.99		0.04425	447.66		0.04425	1009.8		0.035641	0		0.035641	0		0.03725	168.74		0.03725	22.04		0.035641	0		0.035641	0		0.03775	170.16		0.03775	27.11
0.035641	22.91		0.035641	151.75		0.03875	273.26		0.03875	136.43		0.035641	32.1		0.035641	214.99		0.044375	227.5		0.044375	259.35		0.035641	0		0.035641	0		0.03775	181.21		0.03775	17.87		0.035641	0		0.035641	0		0.038125	96.34		0.038125	15.03
0.035641	22.91		0.035641	151.75		0.03925	219.13		0.03925	157		0.035641	32.1		0.035641	214.99		0.04475	379.33		0.04475	474.8		0.035641	0		0.035641	0		0.038125	124.72		0.038125	11.59		0.035641	0		0.035641	0		0.03825	111.33		0.03825	27.29
0.035641	22.91		0.035641	151.75		0.039375	230.69		0.039375	197.01		0.03575	52.48		0.03575	279.65		0.04525	119.56		0.04525	18.03		0.03575	0		0.03575	0		0.03825	118.07		0.03825	15.07		0.03575	20.73		0.03575	139.75		0.03875	50.26		0.03875	6.38
0.03575	17.58		0.03575	118.9		0.03975	249.94		0.03975	59.89		0.03625	73.97		0.03625	339.54		0.045625	449.75		0.045625	923.44		0.03625	0		0.03625	0		0.03875	61.98		0.03875	9.09		0.03625	31.39		0.03625	175.1		0.03925	94.53		0.03925	39.37
0.03625	22.38		0.03625	139.93		0.04025	68.67		0.04025	74.05		0.03675	63.93		0.03675	299.94		0.04575	645.01		0.04575	1410.28		0.03675	0		0.03675	0		0.03925	107.32		0.03925	20.14		0.03675	25.16		0.03675	145.72		0.039375	178.74		0.039375	195.73
0.03675	23.48		0.03675	140.33		0.040625	272.72		0.040625	93.89		0.036875	54.67		0.036875	267.54		0.04625	286.27		0.04625	442		0.036875	0		0.036875	0		0.039375	150.43		0.039375	23.56		0.036875	23.46		0.036875	140.42		0.03975	108.46		0.03975	18.9
0.036875	19.96		0.036875	94.63		0.04075	257.75		0.04075	108.3		0.03725	58.44		0.03725	255.47		0.04675	353.7		0.04675	617.51		0.03725	0		0.03725	0		0.03975	138.2		0.03975	14.24		0.03725	26.95		0.03725	140.72		0.04025	0		0.04025	0
0.03725	31.35		0.03725	142.87		0.04125	265.51		0.04125	165.93		0.03775	45.76		0.03775	224.02		0.046875	228.46		0.046875	189.13		0.03775	0		0.03775	0		0.04025	0		0.04025	0		0.03775	5.52		0.03775	30		0.040625	232.9		0.040625	53.49
0.03775	55.54		0.03775	236.58		0.04175	290.89		0.04175	203.41		0.038125	11.53		0.038125	85.06		0.04725	793.2		0.04725	2056.29		0.038125	0		0.038125	0		0.040625	226.29		0.040625	28.69		0.038125	0		0.038125	0		0.04075	312.23		0.04075	285.41
0.038125	0		0.038125	0		0.041875	293.16		0.041875	192.25		0.03825	34.73		0.03825	225.7		0.04775	244.42		0.04775	182.17		0.03825	0		0.03825	0		0.04075	273.7		0.04075	121.87		0.03825	0		0.03825	0		0.04125	166.17		0.04125	36.24
0.03825	0		0.03825	0		0.0420513	229.46		0.0420513	142.23		0.03875	0		0.03875	0		0.048125	390.84		0.048125	455.52		0.03875	0		0.03875	0		0.04125	160.36		0.04125	18.23		0.03875	0		0.03875	0		0.04175	189.84		0.04175	36.39
0.03875	24.02		0.03875	141.9		0.0420513	236.51		0.0420513	164.46		0.03925	37.05		0.03925	194.04		0.04825	398.29		0.04825	682.41		0.03925	0		0.03925	0		0.04175	198.47		0.04175	26.11		0.03925	0		0.03925	0		0.041875	66.76		0.041875	8.25
0.03925	33.52		0.03925	167.96		0.04225	252.56		0.04225	166.61		0.039375	62.91		0.039375	294.75		0.0484615	318.69		0.0484615	308.18		0.039375	0		0.039375	0		0.041875	103.64		0.041875	8.34		0.039375	24.72		0.039375	142.4		0.0420513	49.55		0.0420513	19.52
0.039375	39.04		0.039375	199.59		0.04275	222.39		0.04275	110.81		0.03975	20.46		0.03975	142.7		0.0484615	333.25		0.0484615	333.78		0.03975	0		0.03975	0		0.0420513	49.29		0.0420513	19.34		0.03975	0		0.03975	0		0.0420513	67.01		0.0420513	16.39
0.03975	20.46		0.03975	142.7		0.043125	176.22		0.043125	197.74		0.04025	30.2		0.04025	143.09		0.0484615	308.72		0.0484615	296.57		0.04025	0		0.04025	0		0.0420513	58.9		0.0420513	16.83		0.04025	0		0.04025	0		0.04225	73.87		0.04225	19.1
0.04025	17.21		0.04025	82.23		0.04325	314.44		0.04325	207.55		0.040625	50.46		0.040625	279.5		0.0484615	289.12		0.0484615	330.23		0.040625	0		0.040625	0		0.04225	67.8		0.04225	11.69		0.040625	19.51		0.040625	127.8		0.04275	104.72		0.04275	29.7
0.040625	21.92		0.040625	143.39		0.04375	263.63		0.04375	196.5		0.04075	85.78		0.04075	369.61		0.0484615	310.4		0.0484615	353.33		0.04075	41.34		0.04075	146.05		0.04275	122.8		0.04275	15.22		0.04075	49.69		0.04075	244.99		0.043125	26.72		0.043125	8.73
0.04075	0		0.04075	0		0.04425	197.91		0.04425	33.74		0.04125	38.74		0.04125	231.58		0.0484615	160.89		0.0484615	46.89		0.04125	0		0.04125	0		0.043125	0		0.043125	0		0.04125	0		0.04125	0		0.04325	235.57		0.04325	148.59
0.04125	24.21		0.04125	150.02		0.044375	180.42		0.044375	75.29		0.04175	37.64		0.04175	245.39		0.0484615	165.41		0.0484615	46.97		0.04175	0		0.04175	0		0.04325	215.55		0.04325	24.99		0.04175	6.88		0.04175	49.01		0.04375	202.61		0.04375	168.02
0.04175	34.44		0.04175	210.41		0.04475	311.59		0.04475	232.94		0.041875	29.21		0.041875	144.39		0.0484615	171.11		0.0484615	128.84		0.041875	0		0.041875	0		0.04375	173.36		0.04375	16.73		0.041875	0		0.041875	0		0.04425	248.52		0.04425	232.32
0.041875	43.55		0.041875	185.98		0.04525	242		0.04525	33.32		0.0420513	18.17		0.0420513	110.76		0.04875	214.83		0.04875	361.72		0.0420513	0		0.0420513	0		0.04425	203.8		0.04425	30		0.0420513	0		0.0420513	0		0.044375	99.69		0.044375	22.61
0.0420513	23.79		0.0420513	144.53		0.045625	254.74		0.045625	196.52		0.0420513	0		0.0420513	0		0.04925	104.47		0.04925	49.08		0.0420513	0		0.0420513	0		0.044375	96.23		0.044375	10.13		0.0420513	0		0.0420513	0		0.04475	252.62		0.04475	212.84
0.0420513	5.86		0.0420513	25.66		0.04575	284.25		0.04575	241.73		0.04225	21.98		0.04225	116.47		0.049375	228.61		0.049375	245.98		0.04225	0		0.04225	0		0.04475	227.85		0.04475	31.04		0.04225	0		0.04225	0		0.04525	67.4		0.04525	8.3
0.04225	28.72		0.04225	152.16		0.04625	162.6		0.04625	76.48		0.04275	34.14		0.04275	202.5		0.04975	584.1		0.04975	1562.28		0.04275	0		0.04275	0		0.04525	67.4		0.04525	8.3		0.04275	0		0.04275	0		0.045625	242.26		0.045625	251.19
0.04275	22.93		0.04275	124.63		0.04675	191.3		0.04675	170.08		0.043125	14.66		0.043125	90.56		0.05025	359.04		0.05025	435.82		0.043125	0		0.043125	0		0.045625	221.39		0.045625	38.64		0.043125	0		0.043125	0		0.04575	351.22		0.04575	465.39
0.043125	30.96		0.043125	172.48		0.046875	275.88		0.046875	183.41		0.04325	60.14		0.04325	278.86		0.050625	503.53		0.050625	1121.61		0.04325	0		0.04325	0		0.04575	294.72		0.04575	181.37		0.04325	27.22		0.04325	145.02		0.04625	138.44		0.04625	118.29
0.04325	39.64		0.04325	197.23		0.04725	299.21		0.04725	212.38		0.04375	62.11		0.04375	286.15		0.05075	177.96		0.05075	74.66		0.04375	0		0.04375	0		0.04625	131.68		0.04625	19.77		0.04375	27.52		0.04375	145.9		0.04675	183.42		0.04675	216.8
0.04375	46.48		0.04375	215.82		0.04775	249.49		0.04775	132.91		0.04425	76.6		0.04425	390.4		0.05125	522.88		0.05125	1067.65		0.04425	35.41		0.04425	148.83		0.046875	121.58		0.046875	15.47		0.04425	36.33		0.04425	224.2		0.046875	108.84		0.046875	20.57
0.04425	0		0.04425	0		0.048125	308.59		0.048125	241.56		0.044375	46.99		0.044375	241.43		0.05175	347.36		0.05175	482.5		0.044375	0		0.044375	0		0.04775	116.15		0.04775	16.29		0.044375	0		0.044375	0		0.04725	383.65		0.04725	415.1
0.044375	26.54		0.044375	140.38		0.04825	264.46		0.04825	219.7		0.04475	74.15		0.04475	297.36		0.051875	95.79		0.051875	179.78		0.04475	0		0.04475	0		0.048125	246.04		0.048125	32.28		0.04475	34.14		0.04475	159.53		0.04775	118.16		0.04775	16.05
0.04475	53.02		0.04475	222.43		0.0484615	238.08		0.0484615	104.8		0.04525	0		0.04525	0		0.05225	272.13		0.05225	221.82		0.04525	0		0.04525	0		0.04825	225.09		0.04825	37.93		0.04525	0		0.04525	0		0.048125	291.57		0.048125	246.26
0.04525	0		0.04525	0		0.0484615	262.39		0.0484615	136.18		0.045625	97.33		0.045625	397.74		0.05275	324.25		0.05275	590.18		0.045625	0		0.045625	0		0.0484615	203.97		0.0484615	21.15		0.045625	41.42		0.045625	188.03		0.04825	241.79		0.04825	251.15
0.045625	34.61		0.045625	178.72		0.0484615	286.97		0.0484615	170.68		0.04575	109.4		0.04575	401.1		0.05325	340.14		0.05325	393.7		0.04575	49.42		0.04575	150.02		0.0484615	202.74		0.0484615	17.44		0.04575	70.83		0.04575	287.55		0.0484615	194.28		0.0484615	28.17
0.04575	71.15		0.04575	276.61		0.0484615	293.23		0.0484615	160.88		0.04625	63.45		0.04625	308.86		0.05375	350.69		0.05375	469.44		0.04625	0		0.04625	0		0.0484615	203.17		0.0484615	18.59		0.04625	22.63		0.04625	127.3		0.0484615	71.77		0.0484615	9.95
0.04625	23.88		0.04625	134.22		0.0484615	244.9		0.0484615	110.7		0.04675	86.51		0.04675	398.82		0.05425	782.47		0.05425	2356.42		0.04675	0		0.04675	0		0.0484615	159.35		0.0484615	14.61		0.04675	35.88		0.04675	195.85		0.0484615	192.23		0.0484615	27.66
0.04675	25.86		0.04675	148.33		0.0484615	292.26		0.0484615	237.94		0.046875	32.68		0.046875	161.11		0.054375	463.71		0.054375	1137.19		0.046875	0		0.046875	0		0.0484615	167.46		0.0484615	21.08		0.046875	0		0.046875	0		0.0484615	154.05		0.0484615	35
0.046875	41.29		0.046875	200.87		0.0484615	277.97		0.0484615	111.72		0.04725	119.2		0.04725	412.17		0.05475	234.96		0.05475	257.83		0.04725	52.6		0.04725	151.22		0.0484615	94.84		0.0484615	15.88		0.04725	95.44		0.04725	349.06		0.0484615	94.52		0.0484615	17.61
0.04725	59.16		0.04725	225.39		0.0484615	244.9		0.0484615	110.7		0.04775	31.75		0.04775	159.16		0.0548718	167.78		0.0548718	236.83		0.04775	0		0.04775	0		0.0484615	70.16		0.0484615	8.74		0.04775	0		0.04775	0		0.0484615	70.79		0.0484615	8.88
0.04775	40.58		0.04775	185.85		0.04875	190.48		0.04875	206.45		0.048125	96.37		0.048125	355.45		0.0548718	144.86		0.0548718	219.16		0.048125	17.8		0.048125	53.85		0.0484615	51.64		0.0484615	12.91		0.048125	52.04		0.048125	217.29		0.0484615	182.4		0.0484615	45.31
0.048125	74.34		0.048125	259.93		0.04925	122.86		0.04925	25.85		0.04825	90.76		0.04825	404.68		0.05525	258.72		0.05525	195.4		0.04825	0		0.04825	0		0.04875	18.36		0.04875	9.35		0.04825	42.15		0.04825	221.32		0.0484615	192.71		0.0484615	25.19
0.04825	49.03		0.04825	246.9		0.049375	235.85		0.049375	164.99		0.0484615	21.85		0.0484615	131.4		0.055625	315.81		0.055625	308.62		0.0484615	0		0.0484615	0		0.04925	26.48		0.04925	5.79		0.0484615	0		0.0484615	0		0.04875	71.68		0.04875	26.89
0.0484615	32.9		0.0484615	193.74		0.04975	240.42		0.04975	169.25		0.0484615	66.13		0.0484615	290.94		0.05575	323.84		0.05575	416.41		0.0484615	0		0.0484615	0		0.049375	99.02		0.049375	10.84		0.0484615	18.78		0.0484615	90.36		0.049375	101.95		0.049375	24.7
0.0484615	32.12		0.0484615	152.18		0.05025	328.72		0.05025	298.09		0.0484615	69.68		0.0484615	297.65		0.05625	320.58		0.05625	356.05		0.0484615	0		0.0484615	0		0.04975	226.63		0.04975	39.88		0.0484615	20.86		0.0484615	100.21		0.04975	277.71		0.04975	302.89
0.0484615	33.72		0.0484615	157.06		0.050625	275.29		0.050625	132.88		0.0484615	48.35		0.0484615	274.47		0.05675	588.59		0.05675	1236.64		0.0484615	0		0.0484615	0		0.050625	238.95		0.050625	30		0.0484615	0		0.0484615	0		0.05025	236.68		0.05025	193.86
0.0484615	24.93		0.0484615	149.72		0.05075	264.69		0.05075	213.75		0.0484615	4.81		0.0484615	30		0.056875	40.65		0.056875	18.1		0.0484615	0		0.0484615	0		0.05075	78.53		0.05075	13.67		0.0484615	0		0.0484615	0		0.050625	312.73		0.050625	304.46
0.0484615	3.16		0.0484615	14.19		0.05125	292.2		0.05125	194.58		0.0484615	48.35		0.0484615	274.47		0.05725	197.32		0.05725	62.39		0.0484615	0		0.0484615	0		0.05125	235.41		0.05125	53.32		0.0484615	0		0.0484615	0		0.05075	61.49		0.05075	9.58
0.0484615	24.93		0.0484615	149.72		0.05175	303.85		0.05175	328.11		0.0484615	2.18		0.0484615	13.61		0.05775	281.2		0.05775	224.89		0.0484615	0		0.0484615	0		0.05175	170.34		0.05175	22.86		0.0484615	0		0.0484615	0		0.05125	292.89		0.05125	277.65
0.0484615	24.93		0.0484615	149.72		0.051875	199.19		0.051875	271.75		0.0484615	48.35		0.0484615	274.47		0.058125	830.84		0.058125	1956.35		0.0484615	0		0.0484615	0		0.051875	0		0.051875	0		0.0484615	0		0.0484615	0		0.05175	198.33		0.05175	196.26
0.0484615	24.93		0.0484615	149.72		0.05225	288.42		0.05225	200.9		0.04875	55.39		0.04875	252.66		0.05825	339.98		0.05825	426.93		0.04875	0		0.04875	0		0.05225	156.75		0.05225	13.33		0.04875	3.6		0.04875	17.27		0.051875	0		0.051875	0
0.04875	44.25		0.04875	193.11		0.05275	176.11		0.05275	191.34		0.04925	25.57		0.04925	150.37		0.05875	85.02		0.05875	33.21		0.04925	0		0.04925	0		0.05275	136.68		0.05275	27.97		0.04925	0		0.04925	0		0.05225	167.52		0.05225	24.93
0.04925	4.42		0.04925	27		0.053125	246.61		0.053125	152.53		0.049375	42.7		0.049375	220.23		0.05925	296.41		0.05925	395.11		0.049375	0		0.049375	0		0.053125	247.77		0.053125	37.96		0.049375	0		0.049375	0		0.05275	159.91		0.05275	227.63
0.049375	36.73		0.049375	177.88		0.05325	247.9		0.05325	86.58		0.04975	101.2		0.04975	425.71		0.059375	226.96		0.059375	290.29		0.04975	2.32		0.04975	8		0.05325	241.32		0.05325	31.22		0.04975	50.12		0.04975	255.99		0.053125	270.25		0.053125	239.63
0.04975	35.82		0.04975	178.54		0.05375	284.66		0.05375	228.03		0.05025	75.86		0.05025	308.26		0.05975	333.24		0.05975	374.2		0.05025	0		0.05025	0		0.05375	200.41		0.05375	32.1		0.05025	33.96		0.05025	155.15		0.05325	253.52		0.05325	195.94
0.05025	77.17		0.05025	300.91		0.05425	158.3		0.05425	233.41		0.050625	92.37		0.050625	431.08		0.06025	252.28		0.06025	195.84		0.050625	39.21		0.050625	152.99		0.05425	147.42		0.05425	159.89		0.050625	52.82		0.050625	284.85		0.05375	224.84		0.05375	200.86
0.050625	26.62		0.050625	151.5		0.054375	230.65		0.054375	191.85		0.05075	19.57		0.05075	102.48		0.060625	324.79		0.060625	437.39		0.05075	0		0.05075	0		0.054375	200.08		0.054375	66.41		0.05075	0		0.05075	0		0.05425	292.27		0.05425	563.76
0.05075	39.9		0.05075	199.95		0.05475	332.23		0.05475	422.87		0.05125	112.49		0.05125	433.35		0.06075	325.87		0.06075	397.62		0.05125	23.24		0.05125	74.99		0.05475	88.16		0.05475	31.17		0.05125	55.69		0.05125	259.34		0.054375	236.98		0.054375	311.47
0.05125	63.28		0.05125	260.86		0.0548718	208.79		0.0548718	232.07		0.05175	81.37		0.05175	327.52		0.06125	337.08		0.06125	411.74		0.05175	0		0.05175	0		0.0548718	41.04		0.0548718	14.13		0.05175	36.24		0.05175	168.81		0.05475	110.77		0.05475	36.31
0.05175	87.06		0.05175	336.76		0.0548718	190.56		0.0548718	209.61		0.051875	35.15		0.051875	152.54		0.0612821	169.78		0.0612821	249.52		0.051875	0		0.051875	0		0.0548718	38.64		0.0548718	19.21		0.051875	0		0.051875	0		0.0548718	36.03		0.0548718	16.26
0.051875	65.58		0.051875	240.42		0.05525	253.44		0.05525	118.35		0.05225	48.26		0.05225	237.15		0.06175	157.81		0.06175	178.38		0.05225	0		0.05225	0		0.05525	160.23		0.05525	12.06		0.05225	0		0.05225	0		0.0548718	0		0.0548718	0
0.05225	36.81		0.05225	152.85		0.055625	282.66		0.055625	156.83		0.05275	94.64		0.05275	384.45		0.061875	302.26		0.061875	446.35		0.05275	0		0.05275	0		0.055625	183.35		0.055625	13.22		0.05275	42.51		0.05275	184.13		0.05525	156.48		0.05525	22.07
0.05275	34.99		0.05275	171.51		0.05575	217.11		0.05575	57.97		0.053125	94.11		0.053125	445.2		0.06225	274.46		0.06225	329.5		0.053125	0		0.053125	0		0.05575	165.21		0.05575	20.06		0.053125	38.27		0.053125	196.59		0.055625	202.07		0.055625	64.13
0.053125	27.64		0.053125	155.89		0.05625	280		0.05625	166.41		0.05325	68.92		0.05325	358.61		0.06275	537.11		0.06275	1021.81		0.05325	0		0.05325	0		0.05625	161.33		0.05625	16.64		0.05325	26.95		0.05325	159.87		0.05575	210.64		0.05575	167.16
0.05325	22.22		0.05325	131.09		0.05675	330.19		0.05675	283.98		0.05375	78.45		0.05375	322.79		0.063125	820.91		0.063125	2117.34		0.05375	0		0.05375	0		0.05675	253.47		0.05675	44.8		0.05375	35.32		0.05375	162.87		0.05625	131.47		0.05625	27.29
0.05375	61.42		0.05375	258.34		0.056875	126.39		0.056875	44.32		0.05425	117.14		0.05425	455.32		0.06325	360.06		0.06325	403.87		0.05425	47.84		0.05425	156.79		0.056875	0		0.056875	0		0.05425	78.29		0.05425	330.93		0.05675	328.59		0.05675	323.6
0.05425	44.07		0.05425	197.9		0.05725	296.26		0.05725	239.08		0.054375	89.81		0.054375	452.97		0.06375	341.23		0.06375	394.32		0.054375	29.26		0.054375	124.17		0.05725	75.91		0.05725	10.3		0.054375	47.94		0.054375	282.61		0.056875	0		0.056875	0
0.054375	34.8		0.054375	202		0.05775	296.76		0.05775	165.38		0.05475	53.89		0.05475	225.13		0.06425	298.33		0.06425	537.9		0.05475	0		0.05475	0		0.05775	140.66		0.05775	14.05		0.05475	0		0.05475	0		0.05725	75.91		0.05725	10.3
0.05475	106.74		0.05475	389.3		0.058125	327.86		0.058125	233.1		0.0548718	34.58		0.0548718	189.35		0.064375	335.03		0.064375	431.5		0.0548718	0		0.0548718	0		0.058125	324.84		0.058125	160.4		0.0548718	0		0.0548718	0		0.05775	143.4		0.05775	25.08
0.0548718	31.19		0.0548718	161.41		0.05825	290.37		0.05825	243.29		0.0548718	7.4		0.0548718	30		0.06475	176.12		0.06475	31.24		0.0548718	0		0.0548718	0		0.05825	199.97		0.05825	30.14		0.0548718	0		0.0548718	0		0.058125	441.3		0.058125	616.31
0.0548718	35.24		0.0548718	155.03		0.05875	184.37		0.05875	135.52		0.05525	31.34		0.05525	173.37		0.06525	210.51		0.06525	238.96		0.05525	0		0.05525	0		0.05875	10.93		0.05875	3.5		0.05525	0		0.05525	0		0.05825	210.69		0.05825	141.42
0.05525	10.08		0.05525	49.2		0.05925	268.66		0.05925	229.97		0.055625	55.63		0.055625	273.83		0.065625	357.53		0.065625	398.63		0.055625	0		0.055625	0		0.059375	83.08		0.059375	15.29		0.055625	20.39		0.055625	100.46		0.05875	6.25		0.05875	1.12
0.055625	39.22		0.055625	183.37		0.059375	240.51		0.059375	235.56		0.05575	70.48		0.05575	333.29		0.06575	355.6		0.06575	411.49		0.05575	0		0.05575	0		0.05975	163.22		0.05975	15.27		0.05575	30.25		0.05575	155.77		0.059375	88.71		0.059375	27.98
0.05575	24.92		0.05575	116.34		0.05975	318.35		0.05975	234.03		0.05625	66.24		0.05625	275.5		0.06625	370.15		0.06625	627.18		0.05625	0		0.05625	0		0.06025	129.95		0.06025	12.47		0.05625	0		0.05625	0		0.05975	156.07		0.05975	37.34
0.05625	40.22		0.05625	173.37		0.06025	272.84		0.06025	172.79		0.05675	129.04		0.05675	462.33		0.06675	463.59		0.06675	786.72		0.05675	20.82		0.05675	64.18		0.060625	180.12		0.060625	31.27		0.05675	65.89		0.05675	277.52		0.06025	121.37		0.06025	13.61
0.05675	95.03		0.05675	357		0.060625	267.69		0.060625	226.08		0.056875	0		0.056875	0		0.066875	289.77		0.066875	284.22		0.056875	0		0.056875	0		0.06075	155.78		0.06075	16.46		0.056875	0		0.056875	0		0.060625	192.26		0.060625	144.32
0.056875	33.61		0.056875	158.88		0.06075	223.24		0.06075	35.33		0.05725	36.08		0.05725	157.03		0.06725	288		0.06725	283.86		0.05725	0		0.05725	0		0.06125	198.69		0.06125	24.78		0.05725	0		0.05725	0		0.06075	204.9		0.06075	118.85
0.05725	54.78		0.05725	214.17		0.06125	244.39		0.06125	52.68		0.05775	55.81		0.05775	238.03		0.0676923	304.54		0.0676923	597.99		0.05775	0		0.05775	0		0.0612821	0		0.0612821	0		0.05775	0		0.05775	0		0.06125	184.71		0.06125	40.44
0.05775	41.68		0.05775	186.15		0.0612821	234.04		0.0612821	288.18		0.058125	129.45		0.058125	479.54		0.06775	372.15		0.06775	476.79		0.058125	50.77		0.058125	159.88		0.06175	54.75		0.06175	11.44		0.058125	102.15		0.058125	397.32		0.0612821	56.94		0.0612821	24.7
0.058125	54.94		0.058125	235.78		0.06175	213.55		0.06175	203.1		0.05825	74.23		0.05825	337.4		0.068125	428.72		0.068125	625.64		0.05825	0		0.05825	0		0.061875	155.64		0.061875	23.12		0.05825	31.1		0.05825	152.37		0.06175	52.27		0.06175	12.31
0.05825	46.12		0.05825	227.61		0.061875	208.36		0.061875	46.37		0.05875	0		0.05875	0		0.06825	939.26		0.06825	2748.35		0.05875	0		0.05875	0		0.06225	132.31		0.06225	14.86		0.05875	0		0.05875	0		0.061875	168.85		0.061875	48.6
0.05875	29.49		0.05875	148.93		0.06225	263.35		0.06225	184.43		0.05925	56.01		0.05925	308.75		0.06875	262.89		0.06875	258.09		0.05925	0		0.05925	0		0.06275	306.85		0.06275	151.49		0.05925	11.14		0.05925	63.4		0.06225	119.81		0.06225	20.22
0.05925	49.67		0.05925	270.32		0.06275	300.29		0.06275	247.77		0.059375	52.67		0.059375	252.06		0.06925	275		0.06925	240.76		0.059375	0		0.059375	0		0.063125	292.54		0.063125	200.67		0.059375	0		0.059375	0		0.06275	324.77		0.06275	344.84
0.059375	47.98		0.059375	232.48		0.063125	314.87		0.063125	208.07		0.05975	74.48		0.05975	288.09		0.069375	202.94		0.069375	212.93		0.05975	0		0.05975	0		0.06325	206.91		0.06325	17.92		0.05975	0		0.05975	0		0.063125	388.08		0.063125	479.92
0.05975	83.11		0.05975	297.06		0.06325	306.18		0.06325	212.13		0.06025	39.03		0.06025	188.55		0.06975	328.58		0.06975	660.55		0.06025	0		0.06025	0		0.06375	199.2		0.06375	23.64		0.06025	0		0.06025	0		0.06325	227.72		0.06325	156.07
0.06025	39.43		0.06025	189.52		0.06375	288.51		0.06375	185.68		0.060625	75.41		0.060625	324.31		0.07025	303.11		0.07025	315.52		0.060625	0		0.060625	0		0.06425	143.01		0.06425	25.61		0.060625	34.2		0.060625	151.59		0.06375	201.31		0.06375	59.1
0.060625	41.02		0.060625	154.22		0.06425	233.83		0.06425	239.67		0.06075	71.9		0.06075	350.66		0.070625	299.04		0.070625	281.31		0.06075	0		0.06075	0		0.064375	175.75		0.064375	19.81		0.06075	29.32		0.06075	153.07		0.06425	172.17		0.06425	207.48
0.06075	29.56		0.06075	148.1		0.064375	298.99		0.064375	227.36		0.06125	78.65		0.06125	324.37		0.07075	203.17		0.07075	197.23		0.06125	0		0.06125	0		0.06475	105.69		0.06475	11.44		0.06125	29.21		0.06125	123.87		0.064375	203.64		0.064375	96.47
0.06125	36.61		0.06125	144.48		0.06475	272.61		0.06475	145.95		0.0612821	34.94		0.0612821	164.42		0.07125	385.81		0.07125	494.63		0.0612821	0		0.0612821	0		0.06525	82.46		0.06525	10.47		0.0612821	0		0.0612821	0		0.06475	105.69		0.06475	11.44
0.0612821	46.15		0.0612821	203.07		0.06525	262.16		0.06525	219.1		0.06175	29.96		0.06175	164.51		0.07175	381.32		0.07175	415.32		0.06175	0		0.06175	0		0.065625	203.02		0.065625	19.13		0.06175	0		0.06175	0		0.06525	56.61		0.06525	16.73
0.06175	32.98		0.06175	189.09		0.065625	295.43		0.065625	221.4		0.061875	65.43		0.061875	346.12		0.071875	1005.03		0.071875	2420.49		0.061875	0		0.061875	0		0.06575	179.23		0.06575	13.65		0.061875	24.72		0.061875	138.91		0.065625	227.44		0.065625	165.21
0.061875	13.37		0.061875	70.91		0.06575	322.42		0.06575	268.77		0.06225	73.08		0.06225	292.14		0.07225	439.02		0.07225	597.37		0.06225	0		0.06225	0		0.06625	160.77		0.06625	25.14		0.06225	6.3		0.06225	25.51		0.06575	231.21		0.06575	185.1
0.06225	55.31		0.06225	217.08		0.06625	261.99		0.06625	284.42		0.06275	137.52		0.06275	504.84		0.07275	430.97		0.07275	752.32		0.06275	51.98		0.06275	163.57		0.06675	254.03		0.06675	57.2		0.06275	75.93		0.06275	316.26		0.06625	207.27		0.06625	214.4
0.06275	73.36		0.06275	290.19		0.06675	352.42		0.06675	367.51		0.063125	145.63		0.063125	513.19		0.073125	419.07		0.073125	848.21		0.063125	54.09		0.063125	163.87		0.066875	175.03		0.066875	23.21		0.063125	111.98		0.063125	414.65		0.06675	299.23		0.06675	316.88
0.063125	64.26		0.063125	211.01		0.066875	305.99		0.066875	227.44		0.06325	100.42		0.06325	365.73		0.07325	528.36		0.07325	1412.28		0.06325	0		0.06325	0		0.06725	161.67		0.06725	13.23		0.06325	43.65		0.06325	173.37		0.066875	164.7		0.066875	25.46
0.06325	64.16		0.06325	249.71		0.06725	233.01		0.06725	82.59		0.06375	75.45		0.06375	347.39		0.07375	375.13		0.07375	523.99		0.06375	0		0.06375	0		0.0676923	97.97		0.0676923	35.87		0.06375	19.91		0.06375	95.19		0.06725	164.63		0.06725	25.45
0.06375	39.47		0.06375	201.45		0.0676923	238.14		0.0676923	363.74		0.06425	62.08		0.06425	336.95		0.0741026	457.4		0.0741026	932.9		0.06425	0		0.06425	0		0.06775	240.22		0.06775	29.23		0.06425	29.59		0.06425	164.57		0.0676923	144.07		0.0676923	219.47
0.06425	38.52		0.06425	210.72		0.06775	300.95		0.06775	214.5		0.064375	72.62		0.064375	359.69		0.0741026	603.82		0.0741026	1325.98		0.064375	0		0.064375	0		0.068125	207.78		0.068125	31.23		0.064375	22.76		0.064375	119.29		0.06775	271.62		0.06775	212.97
0.064375	45		0.064375	237.42		0.068125	310.71		0.068125	305.62		0.06475	15.42		0.06475	79.72		0.0741026	202.34		0.0741026	426.93		0.06475	0		0.06475	0		0.06825	348.55		0.06825	396.13		0.06475	0		0.06475	0		0.068125	261.38		0.068125	252.01
0.06475	43.68		0.06475	203.21		0.06825	348.92		0.06825	352.53		0.06525	51.26		0.06525	222.28		0.0741026	169.91		0.0741026	378.24		0.06525	0		0.06525	0		0.06875	143.97		0.06875	19.07		0.06525	0		0.06525	0		0.06825	496.88		0.06825	807.19
0.06525	56.18		0.06525	231.77		0.06875	258.2		0.06875	129.93		0.065625	106.93		0.065625	376.35		0.0741026	170.22		0.0741026	376.07		0.065625	0		0.065625	0		0.06925	161.31		0.06925	13.63		0.065625	47.82		0.065625	185.98		0.06875	130.08		0.06875	34.48
0.065625	56.93		0.065625	224.49		0.06925	267.87		0.06925	49.99		0.06575	99.21		0.06575	367.8		0.0741026	465.47		0.0741026	1403.27		0.06575	0		0.06575	0		0.069375	95.8		0.069375	14.47		0.06575	46.22		0.06575	186.45		0.06925	152.4		0.06925	25.7
0.06575	87.82		0.06575	324.28		0.069375	257.74		0.069375	223.2		0.06625	105.28		0.06625	453.1		0.0741026	596.7		0.0741026	1293.4		0.06625	10.86		0.06625	55.53		0.06975	121.6		0.06975	23.34		0.06625	53.13		0.06625	253.91		0.069375	85.15		0.069375	17.91
0.06625	71.63		0.06625	322.5		0.06975	159.2		0.06975	42.83		0.06675	123.21		0.06675	469.76		0.0741026	389.54		0.0741026	623.03		0.06675	44.86		0.06675	176.57		0.07025	164.83		0.07025	13.92		0.06675	70.12		0.06675	301.96		0.06975	161.88		0.06975	225.18
0.06675	113.16		0.06675	437.98		0.07025	300.38		0.07025	230.05		0.066875	49.35		0.066875	262.44		0.0741026	441.15		0.0741026	685.83		0.066875	0		0.066875	0		0.070625	138.09		0.070625	13.17		0.066875	0		0.066875	0		0.07025	172.39		0.07025	23.7
0.066875	46.82		0.066875	247.44		0.070625	333.06		0.070625	243.9		0.06725	54.94		0.06725	267.46		0.07425	193.39		0.07425	241.65		0.06725	0		0.06725	0		0.07075	96.66		0.07075	20.15		0.06725	0		0.06725	0		0.070625	134.87		0.070625	17.62
0.06725	34.22		0.06725	164.63		0.07075	206.6		0.07075	69.35		0.0676923	88		0.0676923	376.26		0.074375	224.13		0.074375	239.9		0.0676923	0		0.0676923	0		0.07125	240.04		0.07125	20.46		0.0676923	38.61		0.0676923	177.08		0.07125	266.72		0.07125	215.34
0.0676923	80.48		0.0676923	347.79		0.07125	297.77		0.07125	176.47		0.06775	83.54		0.06775	387.5		0.07475	305.81		0.07475	271.07		0.06775	0		0.06775	0		0.07175	224.28		0.07175	27.56		0.06775	37.05		0.06775	189.84		0.07175	240.04		0.07175	126.34
0.06775	45.51		0.06775	223.99		0.07175	314.59		0.07175	232.36		0.068125	130.58		0.068125	463.31		0.07525	799.36		0.07525	1764.67		0.068125	23.99		0.068125	77.2		0.071875	373.73		0.071875	324.22		0.068125	71.73		0.068125	282.69		0.071875	438.62		0.071875	580.98
0.068125	101.93		0.068125	368.71		0.071875	398.27		0.071875	422.6		0.06825	155.22		0.06825	544.05		0.075625	359.2		0.075625	564.16		0.06825	104.76		0.06825	391.97		0.07225	240.08		0.07225	24.4		0.06825	151.09		0.06825	531.65		0.07225	290.83		0.07225	236.17
0.06825	115.95		0.06825	427.57		0.07225	347.45		0.07225	253.39		0.06875	43.17		0.06875	239.6		0.07575	347.92		0.07575	661.29		0.06875	0		0.06875	0		0.07275	159.01		0.07275	27.1		0.06875	0		0.06875	0		0.07275	216.01		0.07275	260.14
0.06875	34.73		0.06875	193.46		0.07275	303.7		0.07275	327.53		0.06925	48.09		0.06925	250.19		0.07625	330.37		0.07625	382.93		0.06925	0		0.06925	0		0.073125	136.2		0.073125	34.04		0.06925	0		0.06925	0		0.073125	209.56		0.073125	328.22
0.06925	38.02		0.06925	185.11		0.073125	233.58		0.073125	258.48		0.069375	35.55		0.069375	200.37		0.07675	401.64		0.07675	475.03		0.069375	0		0.069375	0		0.07325	160.11		0.07325	53.84		0.069375	0		0.069375	0		0.07325	222.12		0.07325	412.43
0.069375	36.62		0.069375	207.84		0.07325	264.7		0.07325	427.03		0.06975	77.55		0.06975	399.02		0.076875	189.22		0.076875	265.39		0.06975	0		0.06975	0		0.07375	223.77		0.07375	22.05		0.06975	32.85		0.06975	182.69		0.07375	258.64		0.07375	241.97
0.06975	10.36		0.06975	56.53		0.07375	315.45		0.07375	273.88		0.07025	79.63		0.07025	314.52		0.07725	532.06		0.07725	849.74		0.07025	0		0.07025	0		0.0741026	10.92		0.0741026	8.23		0.07025	16.23		0.07025	62.7		0.0741026	285.41		0.0741026	301.12
0.07025	54.31		0.07025	198.79		0.0741026	302.37		0.0741026	238.82		0.070625	68.4		0.070625	268.2		0.07775	804.25		0.07775	2092.64		0.070625	0		0.070625	0		0.0741026	10.55		0.0741026	6.6		0.070625	0		0.070625	0		0.0741026	32.78		0.0741026	24.17
0.070625	70.56		0.070625	271.83		0.0741026	287.63		0.0741026	266.28		0.07075	39.19		0.07075	195.26		0.078125	532.84		0.078125	988.34		0.07075	0		0.07075	0		0.0741026	10.15		0.0741026	6.31		0.07075	0		0.07075	0		0.0741026	12.75		0.0741026	9.94
0.07075	26.45		0.07075	128.99		0.0741026	267.64		0.0741026	209.54		0.07125	110.12		0.07125	462.79		0.07825	373.61		0.07825	543.05		0.07125	0		0.07125	0		0.0741026	103.88		0.0741026	30		0.07125	53.39		0.07125	248.14		0.0741026	170.7		0.0741026	362.86
0.07125	45.77		0.07125	217.48		0.0741026	254.78		0.0741026	127.04		0.07175	101.2		0.07175	357.85		0.07875	168.37		0.07875	37.72		0.07175	0		0.07175	0		0.0741026	241.09		0.0741026	36.51		0.07175	46.02		0.07175	162.87		0.0741026	56.76		0.0741026	37.42
0.07175	67.28		0.07175	246.45		0.0741026	190.31		0.0741026	328		0.071875	178.24		0.071875	607.87		0.07925	323.2		0.07925	391.53		0.071875	69.07		0.071875	194.38		0.0741026	246.78		0.0741026	36.31		0.071875	120.3		0.071875	409.12		0.0741026	327.63		0.0741026	380.02
0.071875	124.33		0.071875	412.26		0.0741026	256.14		0.0741026	198.67		0.07225	136.14		0.07225	458.96		0.079375	302.88		0.079375	371.49		0.07225	0		0.07225	0		0.0741026	286.84		0.0741026	137.2		0.07225	67.86		0.07225	253.72		0.0741026	338.36		0.0741026	420.95
0.07225	85.15		0.07225	301.51		0.0741026	158.88		0.0741026	250.99		0.07275	117.3		0.07275	397.5		0.07975	369.5		0.07975	482.28		0.07275	0		0.07275	0		0.0741026	252.72		0.0741026	70.69		0.07275	57.31		0.07275	217.06		0.0741026	284.45		0.0741026	309.08
0.07275	111.66		0.07275	369.33		0.0741026	153.8		0.0741026	264.74		0.073125	124.56		0.073125	453.55		0.08025	171.8		0.08025	351.69		0.073125	0		0.073125	0		0.07425	65.52		0.07425	18.7		0.073125	57.9		0.073125	211.06		0.0741026	254.73		0.0741026	230.4
0.073125	73.24		0.073125	236.51		0.0741026	153.8		0.0741026	264.74		0.07325	109.64		0.07325	488.23		0.0805128	292.47		0.0805128	517.26		0.07325	7.82		0.07325	30		0.074375	54.3		0.074375	15.03		0.07325	60.64		0.07325	299.11		0.07425	38.26		0.07425	9.92
0.07325	89.57		0.07325	399.92		0.07425	236.71		0.07425	215.68		0.07375	109.04		0.07375	473.23		0.0805128	251.48		0.0805128	408.94		0.07375	3.99		0.07375	28.7		0.07475	165.59		0.07475	23.1		0.07375	52.39		0.07375	250.92		0.074375	57.4		0.074375	16.77
0.07375	65.01		0.07375	300.92		0.074375	332.38		0.074375	419.95		0.0741026	51.72		0.0741026	280.86		0.080625	271.97		0.080625	307.19		0.0741026	0		0.0741026	0		0.07525	305.25		0.07525	191.48		0.0741026	0		0.0741026	0		0.07475	166.94		0.07475	19.58
0.0741026	39.74		0.0741026	224.63		0.07475	349.82		0.07475	251.99		0.0741026	120.15		0.0741026	576.5		0.08075	441.6		0.08075	849.58		0.0741026	0		0.0741026	0		0.075625	144.82		0.075625	27.04		0.0741026	45.65		0.0741026	225.95		0.07525	384.66		0.07525	474.52
0.0741026	39.74		0.0741026	224.63		0.07525	297.34		0.07525	252.03		0.0741026	120.15		0.0741026	576.5		0.08125	345.52		0.08125	450.24		0.0741026	0		0.0741026	0		0.07575	131.39		0.07575	26.16		0.0741026	45.65		0.0741026	225.95		0.075625	213.23		0.075625	308.01
0.0741026	39.74		0.0741026	224.63		0.075625	273.98		0.075625	328.68		0.0741026	100.16		0.0741026	494.55		0.08175	318.28		0.08175	339.42		0.0741026	0		0.0741026	0		0.07625	200.05		0.07625	26.06		0.0741026	38.37		0.0741026	195.62		0.07575	173.36		0.07575	238.55
0.0741026	31.63		0.0741026	173.13		0.07575	235.8		0.07575	283.05		0.0741026	135.32		0.0741026	518.46		0.081875	327.74		0.081875	442.37		0.0741026	9.1		0.0741026	30		0.07675	222.44		0.07675	19.47		0.0741026	72.03		0.0741026	306.19		0.07625	205.36		0.07625	79.34
0.0741026	41.67		0.0741026	171.64		0.07625	317.11		0.07625	281.39		0.0741026	52.19		0.0741026	283.13		0.08225	409.91		0.08225	705.53		0.0741026	0		0.0741026	0		0.076875	61.76		0.076875	13.35		0.0741026	0		0.0741026	0		0.07675	258.65		0.07675	222.38
0.0741026	40.06		0.0741026	226.14		0.07675	349.34		0.07675	274.64		0.0741026	154.05		0.0741026	578.22		0.08275	706.35		0.08275	1716.93		0.0741026	51.75		0.0741026	170.38		0.07725	251.96		0.07725	44.06		0.0741026	85.45		0.0741026	355.84		0.076875	50.14		0.076875	17.71
0.0741026	59.95		0.0741026	231.24		0.076875	285.65		0.076875	377.55		0.0741026	153.84		0.0741026	577.54		0.083125	451.06		0.083125	654.69		0.0741026	34.76		0.0741026	114.37		0.07775	246.53		0.07775	181.37		0.0741026	77.51		0.0741026	329.96		0.07725	333.92		0.07725	373.55
0.0741026	51		0.0741026	202.04		0.07725	321.24		0.07725	249.05		0.0741026	59.93		0.0741026	326.92		0.08325	305.85		0.08325	369.09		0.0741026	0		0.0741026	0		0.078125	223.39		0.078125	24.83		0.0741026	0		0.0741026	0		0.07775	375.24		0.07775	563.32
0.0741026	49.58		0.0741026	270.14		0.07775	250.87		0.07775	221.47		0.07425	49.92		0.07425	211.93		0.08375	431.16		0.08375	568.26		0.07425	0		0.07425	0		0.07825	188.52		0.07825	22.69		0.07425	0		0.07425	0		0.078125	300.35		0.078125	336.32
0.07425	55.08		0.07425	228.06		0.078125	303.13		0.078125	233.43		0.074375	67.4		0.074375	260.59		0.08425	407.79		0.08425	498.02		0.074375	0		0.074375	0		0.07875	72.14		0.07875	7.09		0.074375	0		0.074375	0		0.07825	224.76		0.07825	208.65
0.074375	125.84		0.074375	432.4		0.07825	297.77		0.07825	292.66		0.07475	73.1		0.07475	273.41		0.084375	279.76		0.084375	311.54		0.07475	0		0.07475	0		0.07925	153.12		0.07925	15.46		0.07475	0		0.07475	0		0.07875	81.37		0.07875	11.23
0.07475	78.39		0.07475	281.61		0.07875	324.51		0.07875	265.9		0.07525	190.99		0.07525	634.82		0.08475	397.94		0.08475	536.94		0.07525	62.94		0.07525	173.6		0.079375	159.4		0.079375	14.2		0.07525	126.81		0.07525	419.97		0.07925	130.38		0.07925	24.32
0.07525	81.94		0.07525	286.15		0.07925	286.78		0.07925	243.12		0.075625	139.12		0.075625	468.75		0.08525	661.55		0.08525	1662.88		0.075625	12.89		0.075625	37.11		0.07975	226.47		0.07975	29.77		0.075625	78.04		0.075625	284.57		0.079375	158.03		0.079375	32.37
0.075625	102.33		0.075625	351.85		0.079375	265.52		0.079375	178.93		0.07575	94.14		0.07575	418.5		0.085625	486.9		0.085625	925.94		0.07575	0		0.07575	0		0.08025	23.92		0.08025	9.67		0.07575	43.31		0.07575	212.12		0.07975	242.84		0.07975	209.23
0.07575	68.87		0.07575	318.61		0.07975	310.1		0.07975	268		0.07625	73.8		0.07625	335.09		0.08575	369.93		0.08575	556.58		0.07625	0		0.07625	0		0.0805128	118.14		0.0805128	26.09		0.07625	27.76		0.07625	136.99		0.08025	32.4		0.08025	14.17
0.07625	58.66		0.07625	266.38		0.08025	189.46		0.08025	291.93		0.07675	129.86		0.07675	431.63		0.08625	540.94		0.08625	869.59		0.07675	0		0.07675	0		0.0805128	91.5		0.0805128	19.56		0.07675	50.96		0.07675	174.81		0.0805128	164.23		0.0805128	208.81
0.07675	109.24		0.07675	367.14		0.0805128	271.66		0.0805128	370.04		0.076875	50.57		0.076875	231.14		0.08675	1051.01		0.08675	2505.85		0.076875	0		0.076875	0		0.080625	76.36		0.080625	16.02		0.076875	0		0.076875	0		0.0805128	91.3		0.0805128	42.35
0.076875	108.8		0.076875	438.74		0.0805128	249.47		0.0805128	291.98		0.07725	177.25		0.07725	555.37		0.086875	126.68		0.086875	18.09		0.07725	37.9		0.07725	103.34		0.08075	165.48		0.08075	31.43		0.07725	96.85		0.07725	337.88		0.080625	96.11		0.080625	31.54
0.07725	82.19		0.07725	282.62		0.080625	331.45		0.080625	339.96		0.07775	169.22		0.07775	606.02		0.0869231	214.28		0.0869231	268.56		0.07775	55.48		0.07775	175.62		0.08125	159.79		0.08125	15.79		0.07775	128.57		0.07775	479.58		0.08075	230.72		0.08075	365.19
0.07775	76.19		0.07775	294.89		0.08075	211.45		0.08075	205.2		0.078125	166.97		0.078125	578.5		0.0869231	532.06		0.0869231	1044.01		0.078125	12.25		0.078125	37.56		0.08175	198.89		0.08175	26.7		0.078125	86.91		0.078125	337.33		0.08125	215.7		0.08125	201.39
0.078125	99.09		0.078125	363.97		0.08125	305.61		0.08125	305.48		0.07825	113.27		0.07825	450.61		0.0869231	515.36		0.0869231	905.61		0.07825	0		0.07825	0		0.081875	190.89		0.081875	20.59		0.07825	51.66		0.07825	230.49		0.08175	160.38		0.08175	18.06
0.07825	93.68		0.07825	375.88		0.08175	336.15		0.08175	292.73		0.07875	14.03		0.07875	79.2		0.0869231	462.05		0.0869231	733.74		0.07875	0		0.07875	0		0.08225	214.23		0.08225	35.95		0.07875	0		0.07875	0		0.081875	210.53		0.081875	162.06
0.07875	59.68		0.07875	274.49		0.081875	252.16		0.081875	183.95		0.07925	91.4		0.07925	344.59		0.0869231	461.45		0.0869231	761.27		0.07925	0		0.07925	0		0.08275	236.16		0.08275	48.76		0.07925	26.28		0.07925	109.64		0.08225	256.13		0.08225	231.04
0.07925	99.32		0.07925	350.27		0.08225	259.04		0.08225	172.72		0.079375	72.8		0.079375	340.61		0.0869231	259.31		0.0869231	353.07		0.079375	0		0.079375	0		0.083125	220.99		0.083125	21.73		0.079375	12.24		0.079375	63.84		0.08275	330.17		0.08275	448.74
0.079375	47.43		0.079375	205.83		0.08275	279.27		0.08275	278.67		0.07975	100.67		0.07975	427.15		0.0869231	388.17		0.0869231	508.53		0.07975	0		0.07975	0		0.08325	162.07		0.08325	13.88		0.07975	46.32		0.07975	213.18		0.083125	300.54		0.083125	284.18
0.07975	56.74		0.07975	261.05		0.083125	300.33		0.083125	225.73		0.08025	77.81		0.08025	290.61		0.0869231	376.21		0.0869231	472.89		0.08025	0		0.08025	0		0.08375	203.02		0.08375	21.27		0.08025	0		0.08025	0		0.08325	149.84		0.08325	31.29
0.08025	83.7		0.08025	303.31		0.08325	300.48		0.08325	260.6		0.0805128	82.8		0.0805128	410.24		0.0869231	207.74		0.0869231	246.31		0.0805128	0		0.0805128	0		0.08425	228.79		0.08425	21.06		0.0805128	34.91		0.0805128	186.12		0.08375	280.55		0.08375	282.26
0.0805128	90.02		0.0805128	433.46		0.08375	315.65		0.08375	271.03		0.0805128	66.5		0.0805128	344.18		0.08725	240.3		0.08725	256.25		0.0805128	0		0.0805128	0		0.084375	119.74		0.084375	12.52		0.0805128	0		0.0805128	0		0.08425	271.78		0.08425	222.47
0.0805128	48.87		0.0805128	230.33		0.08425	392.33		0.08425	386.39		0.080625	71.54		0.080625	278.98		0.08775	254.89		0.08775	346.16		0.080625	0		0.080625	0		0.08475	212.77		0.08475	27.82		0.080625	0		0.080625	0		0.084375	113.18		0.084375	16.97
0.080625	110.98		0.080625	401.26		0.084375	305.42		0.084375	292.9		0.08075	143.09		0.08075	543.11		0.088125	302.66		0.088125	396.73		0.08075	7.78		0.08075	25.67		0.08525	296.29		0.08525	198		0.08075	78.97		0.08075	329.37		0.08475	248.5		0.08475	211.96
0.08075	71.19		0.08075	282.5		0.08475	310.85		0.08475	232.26		0.08125	119.79		0.08125	410.13		0.08825	212.94		0.08825	214.73		0.08125	0		0.08125	0		0.085625	248		0.085625	111.8		0.08125	60.72		0.08125	222.54		0.08525	365.26		0.08525	504.39
0.08125	105.22		0.08125	358.71		0.08525	339.2		0.08525	314.16		0.08175	72.13		0.08175	328.53		0.08875	321.07		0.08875	371.99		0.08175	0		0.08175	0		0.08575	146.33		0.08575	23.66		0.08175	0		0.08175	0		0.085625	303.37		0.085625	394.18
0.08175	63.72		0.08175	287.73		0.085625	321.88		0.085625	377.8		0.081875	89.5		0.081875	420.19		0.08925	504.03		0.08925	1188.4		0.081875	0		0.081875	0		0.08625	283		0.08625	146.42		0.081875	39.77		0.081875	195.86		0.08575	213.08		0.08575	266.34
0.081875	38.04		0.081875	178.64		0.08575	365.14		0.08575	502.64		0.08225	115		0.08225	534.91		0.089375	645.34		0.089375	1396.66		0.08225	0		0.08225	0		0.08675	374.63		0.08675	418.05		0.08225	54.46		0.08225	277.38		0.08625	354.97		0.08625	366.58
0.08225	47.64		0.08225	237.37		0.08625	426.04		0.08625	448.03		0.08275	174.58		0.08275	632.34		0.08975	462.02		0.08975	673.33		0.08275	30.15		0.08275	97.23		0.086875	62.27		0.086875	6.67		0.08275	87.59		0.08275	354.55		0.08675	540.84		0.08675	917.6
0.08275	70.3		0.08275	285.08		0.08675	387.18		0.08675	465.29		0.083125	160.98		0.083125	577.17		0.09025	443.36		0.09025	982.71		0.083125	0		0.083125	0		0.0869231	228.85		0.0869231	27.17		0.083125	79.4		0.083125	312.39		0.086875	73.72		0.086875	6.39
0.083125	72.3		0.083125	284.78		0.086875	231.97		0.086875	99.65		0.08325	67.15		0.08325	346.25		0.090625	376.35		0.090625	550.17		0.08325	0		0.08325	0		0.0869231	239.75		0.0869231	25.25		0.08325	5.17		0.08325	25.89		0.0869231	55.83		0.0869231	16.91
0.08325	66.55		0.08325	327.47		0.0869231	323.31		0.0869231	251.26		0.08375	161.95		0.08375	524.02		0.09075	393.8		0.09075	496.49		0.08375	0		0.08375	0		0.0869231	253.96		0.0869231	30.22		0.08375	84.4		0.08375	296.41		0.0869231	259.67		0.0869231	238.67
0.08375	103.27		0.08375	347.44		0.0869231	318.54		0.0869231	261.3		0.08425	128.28		0.08425	446.27		0.09125	456.49		0.09125	716.46		0.08425	0		0.08425	0		0.0869231	206.24		0.0869231	41.06		0.08425	60.01		0.08425	226.83		0.0869231	264.51		0.0869231	237.48
0.08425	139.13		0.08425	480.96		0.0869231	352.88		0.0869231	310.66		0.084375	88.03		0.084375	322.69		0.09175	283.4		0.09175	499.96		0.084375	0		0.084375	0		0.0869231	106.58		0.0869231	31.32		0.084375	0		0.084375	0		0.0869231	291.25		0.0869231	264.86
0.084375	90.48		0.084375	326.36		0.0869231	316.55		0.0869231	377.98		0.08475	123.62		0.08475	446.78		0.091875	280.52		0.091875	310.17		0.08475	0		0.08475	0		0.0869231	68.02		0.0869231	22.51		0.08475	56.7		0.08475	220.21		0.0869231	55.14		0.0869231	16.5
0.08475	59.53		0.08475	235.8		0.0869231	326.07		0.0869231	398.93		0.08525	152.67		0.08525	654.78		0.09225	357.97		0.09225	503.51		0.08525	47.61		0.08525	181.37		0.0869231	68.92		0.0869231	12.84		0.08525	93.87		0.08525	428.59		0.0869231	331.59		0.0869231	358.32
0.08525	85.96		0.08525	383.6		0.0869231	326.07		0.0869231	398.93		0.085625	151.7		0.085625	635.25		0.09275	472.09		0.09275	753.54		0.085625	47.24		0.085625	178.83		0.0869231	222.29		0.0869231	19.43		0.085625	77.47		0.085625	359.88		0.0869231	276.08		0.0869231	361.77
0.085625	102.17		0.085625	445.11		0.0869231	351.81		0.0869231	312.72		0.08575	134.31		0.08575	449.3		0.093125	381.45		0.093125	547.23		0.08575	14.85		0.08575	63.63		0.0869231	220.92		0.0869231	28.61		0.08575	66.36		0.08575	242.55		0.0869231	104.73		0.0869231	31.83
0.08575	162.26		0.08575	528.22		0.0869231	319.89		0.0869231	374.19		0.08625	165.67		0.08625	540.16		0.09325	580.34		0.09325	1107.81		0.08625	73.15		0.08625	250.73		0.08725	85.84		0.08725	9.74		0.08625	101.34		0.08625	358.48		0.0869231	289.23		0.0869231	269.46
0.08625	147.82		0.08625	480.22		0.0869231	379.71		0.0869231	382.31		0.08675	203.01		0.08675	663.88		0.0933333	356.68		0.0933333	526.31		0.08675	149.59		0.08675	515.53		0.08775	75.24		0.08775	14.41		0.08675	192.16		0.08675	633.32		0.08725	81.35		0.08725	10.65
0.08675	155.51		0.08675	526.28		0.08725	326.34		0.08725	274.97		0.086875	10.83		0.086875	51.11		0.0933333	333.39		0.0933333	470.37		0.086875	0		0.086875	0		0.088125	152.88		0.088125	21.29		0.086875	0		0.086875	0		0.08775	69.51		0.08775	16.26
0.086875	56.59		0.086875	238.25		0.08775	340.86		0.08775	441.51		0.0869231	116.9		0.0869231	455.3		0.0933333	281.89		0.0933333	361.87		0.0869231	0		0.0869231	0		0.08825	93.7		0.08825	15.67		0.0869231	56.04		0.0869231	237.26		0.088125	145.41		0.088125	37.2
0.0869231	66.27		0.0869231	274.14		0.088125	263.82		0.088125	232.63		0.0869231	116.9		0.0869231	455.3		0.09375	263.69		0.09375	290.36		0.0869231	0		0.0869231	0		0.08875	197.15		0.08875	26.67		0.0869231	56.04		0.0869231	237.26		0.08825	74.3		0.08825	10.88
0.0869231	66.27		0.0869231	274.14		0.08825	313.48		0.08825	319.7		0.0869231	136.83		0.0869231	523.1		0.09425	362.01		0.09425	528.57		0.0869231	0		0.0869231	0		0.08925	214.37		0.08925	116.49		0.0869231	62.99		0.0869231	265.71		0.08875	170.87		0.08875	34.78
0.0869231	79.38		0.0869231	322.93		0.08875	288.8		0.08875	188.28		0.0869231	140.39		0.0869231	534.83		0.094375	551.16		0.094375	1107.08		0.0869231	0		0.0869231	0		0.089375	287.08		0.089375	117.95		0.0869231	65.05		0.0869231	273.06		0.08925	260.98		0.08925	402.61
0.0869231	82.91		0.0869231	335.48		0.08925	271.19		0.08925	337.76		0.0869231	56.79		0.0869231	241.66		0.09475	362.56		0.09475	482.2		0.0869231	0		0.0869231	0		0.08975	192.98		0.08975	25.82		0.0869231	0		0.0869231	0		0.089375	374.27		0.089375	449.65
0.0869231	106.26		0.0869231	420.33		0.089375	345.75		0.089375	281.68		0.0869231	55.53		0.0869231	235.28		0.09525	409.77		0.09525	547.37		0.0869231	0		0.0869231	0		0.09025	153.43		0.09025	34.94		0.0869231	0		0.0869231	0		0.08975	257.31		0.08975	229.13
0.0869231	80.42		0.0869231	330.15		0.08975	303.27		0.08975	301.72		0.0869231	72.79		0.0869231	302.1		0.095625	500.66		0.095625	888.65		0.0869231	0		0.0869231	0		0.090625	188.28		0.090625	20.06		0.0869231	0		0.0869231	0		0.09025	226.4		0.09025	403.74
0.0869231	108.92		0.0869231	431.08		0.09025	225.01		0.09025	327.47		0.0869231	147.51		0.0869231	558.29		0.09575	515.23		0.09575	797.9		0.0869231	35.61		0.0869231	131.91		0.09075	173.96		0.09075	16.66		0.0869231	79.26		0.0869231	324.84		0.090625	229.28		0.090625	236.68
0.0869231	108.92		0.0869231	431.08		0.090625	300.96		0.090625	298.09		0.0869231	147.51		0.0869231	558.29		0.09625	185.07		0.09625	107.1		0.0869231	35.61		0.0869231	131.91		0.09125	251.95		0.09125	29.8		0.0869231	79.26		0.0869231	324.84		0.09075	234.92		0.09075	212.92
0.0869231	108.92		0.0869231	431.08		0.09075	289.91		0.09075	258.97		0.08725	55.11		0.08725	243.29		0.09675	566.43		0.09675	1282.89		0.08725	0		0.08725	0		0.09175	55.58		0.09175	24.07		0.08725	0		0.08725	0		0.09125	316.26		0.09125	323.04
0.08725	98.77		0.08725	397.41		0.09125	396.33		0.09125	425.88		0.08775	87.74		0.08775	330.24		0.096875	596.55		0.096875	1480.31		0.08775	0		0.08775	0		0.091875	79.08		0.091875	15.95		0.08775	0		0.08775	0		0.09175	104.03		0.09175	77.12
0.08775	134.04		0.08775	474.65		0.09175	251.4		0.09175	325.22		0.088125	76.18		0.088125	369.96		0.09725	351.79		0.09725	403.86		0.088125	0		0.088125	0		0.09225	175.86		0.09225	20.06		0.088125	0		0.088125	0		0.091875	68.69		0.091875	18.42
0.088125	49.47		0.088125	250.6		0.091875	330.71		0.091875	318.7		0.08825	52.49		0.08825	227.24		0.09775	264.81		0.09775	446.06		0.08825	0		0.08825	0		0.09275	171.97		0.09275	23.54		0.08825	0		0.08825	0		0.09225	198.05		0.09225	160.43
0.08825	95.2		0.08825	372.22		0.09225	237.93		0.09225	126.23		0.08875	69.69		0.08875	358.18		0.098125	815.57		0.098125	1670.65		0.08875	0		0.08875	0		0.093125	165.03		0.093125	17.52		0.08875	0		0.08875	0		0.09275	262.78		0.09275	343.51
0.08875	44.89		0.08875	235.56		0.09275	280.71		0.09275	288.77		0.08925	146.48		0.08925	656.1		0.09825	629.06		0.09825	1199.25		0.08925	32.85		0.08925	131.83		0.09325	290.94		0.09325	153.09		0.08925	74.41		0.08925	368.65		0.093125	217.73		0.093125	218.24
0.08925	85.19		0.08925	396.29		0.093125	295.76		0.093125	232.02		0.089375	188.46		0.089375	668.11		0.09875	642.37		0.09875	1568.21		0.089375	49.96		0.089375	159.13		0.0933333	134.71		0.0933333	16.75		0.089375	100.14		0.089375	388.88		0.09325	374.42		0.09325	484.56
0.089375	71.26		0.089375	282.71		0.09325	310.47		0.09325	247.57		0.08975	175.46		0.08975	549.73		0.09925	224.85		0.09925	349.16		0.08975	0		0.08975	0		0.0933333	157.78		0.0933333	24.1		0.08975	87.89		0.08975	298.66		0.0933333	97.47		0.0933333	16.57
0.08975	121.58		0.08975	393.42		0.0933333	289.2		0.0933333	282.93		0.09025	161.16		0.09025	665.67		0.099375	507.02		0.099375	938.48		0.09025	33.2		0.09025	131.76		0.0933333	159.06		0.0933333	25.35		0.09025	81.19		0.09025	370.43		0.0933333	177.8		0.0933333	138.58
0.09025	69.25		0.09025	315.77		0.0933333	251.91		0.0933333	154.8		0.090625	125.84		0.090625	501.5		0.0997436	262.11		0.0997436	286.08		0.090625	0		0.090625	0		0.09375	132.66		0.09375	17.29		0.090625	55.39		0.090625	240.67		0.0933333	161.01		0.0933333	81.97
0.090625	98.84		0.090625	402.15		0.0933333	312.42		0.0933333	329.17		0.09075	142.49		0.09075	460.74		0.0997436	244.61		0.0997436	247.56		0.09075	0		0.09075	0		0.09425	165.27		0.09425	18.01		0.09075	67.37		0.09075	232.44		0.09375	116.57		0.09375	21.21
0.09075	85.89		0.09075	292.86		0.09375	265.14		0.09375	204.72		0.09125	140.06		0.09125	553.72		0.0997436	360.01		0.0997436	498.87		0.09125	14.07		0.09125	53.96		0.094375	307.11		0.094375	174.79		0.09125	75.26		0.09125	319.02		0.09425	221.77		0.09425	233.9
0.09125	135.76		0.09125	538.9		0.09425	273.2		0.09425	272.89		0.09175	103.2		0.09175	384.06		0.0997436	271.66		0.0997436	191.73		0.09175	0		0.09175	0		0.09475	208.58		0.09475	20.54		0.09175	20.07		0.09175	91.38		0.094375	315.85		0.094375	422.44
0.09175	94.71		0.09175	344.92		0.094375	349.75		0.094375	314.64		0.091875	82.59		0.091875	298.56		0.0997436	403.42		0.0997436	526.71		0.091875	0		0.091875	0		0.09525	226.23		0.09525	59.28		0.091875	0		0.091875	0		0.09475	210.78		0.09475	175.3
0.091875	98.99		0.091875	345.99		0.09475	309.43		0.09475	288.89		0.09225	107.48		0.09225	425.72		0.0997436	392.61		0.0997436	498.38		0.09225	0		0.09225	0		0.095625	225.93		0.095625	32.3		0.09225	45.62		0.09225	190.41		0.09525	272.45		0.09525	294.4
0.09225	40.01		0.09225	174.85		0.09525	394.98		0.09525	506.88		0.09275	185.83		0.09275	575.08		0.0997436	456.21		0.0997436	672.76		0.09275	0		0.09275	0		0.09575	229.46		0.09575	45.75		0.09275	104.96		0.09275	349.39		0.095625	281.12		0.095625	372.43
0.09275	98.03		0.09275	325.62		0.095625	266.87		0.095625	208.89		0.093125	135.08		0.093125	482.67		0.0997436	302.76		0.0997436	376.96		0.093125	0		0.093125	0		0.09625	73.03		0.09625	8.21		0.093125	62.01		0.093125	239.88		0.09575	313.1		0.09575	323.21
0.093125	98.92		0.093125	363.37		0.09575	457.02		0.09575	554.57		0.09325	190.1		0.09325	754.34		0.0997436	249.99		0.0997436	186.23		0.09325	57.87		0.09325	196.75		0.09675	249.9		0.09675	46.23		0.09325	115.87		0.09325	458.55		0.09625	57.89		0.09625	10.52
0.09325	68.1		0.09325	287.19		0.09625	299.61		0.09625	285.09		0.0933333	109.4		0.0933333	451.15		0.0997436	229.2		0.0997436	210.36		0.0933333	0		0.0933333	0		0.096875	155.38		0.096875	33.6		0.0933333	34.1		0.0933333	160.09		0.09675	332.33		0.09675	390.89
0.0933333	94.62		0.0933333	394.8		0.09675	304.46		0.09675	239.72		0.0933333	90.63		0.0933333	385.67		0.09975	434.37		0.09975	661.54		0.0933333	0		0.0933333	0		0.09725	208.52		0.09725	22.44		0.0933333	0		0.0933333	0		0.096875	266.58		0.096875	447.73
0.0933333	68.55		0.0933333	294.26		0.096875	206.1		0.096875	195.69		0.0933333	83.25		0.0933333	356.17		0.100625	671.6		0.100625	1498.69		0.0933333	0		0.0933333	0		0.09775	0		0.09775	0		0.0933333	0		0.0933333	0		0.09725	208.54		0.09725	82.78
0.0933333	39.73		0.0933333	181.46		0.09725	345.74		0.09725	319.37		0.09375	65.07		0.09375	315.29		0.101875	467.89		0.101875	685.61		0.09375	0		0.09375	0		0.098125	322.87		0.098125	181.37		0.09375	0		0.09375	0		0.09775	50.65		0.09775	27.56
0.09375	44.29		0.09375	221.65		0.09775	334.25		0.09775	532.75		0.09425	116.97		0.09425	490.53		0.103125	450.83		0.103125	685.93		0.09425	0		0.09425	0		0.09825	327.21		0.09825	405.58		0.09425	54.12		0.09425	244.34		0.098125	429.53		0.098125	541.94
0.09425	64.68		0.09425	292.03		0.098125	311.73		0.098125	282.09		0.094375	167.78		0.094375	758.26		0.104375	396.94		0.104375	502.15		0.094375	47		0.094375	181.37		0.09875	263.24		0.09875	134.49		0.094375	101.75		0.094375	460.73		0.09825	379.88		0.09825	608.39
0.094375	92.3		0.094375	412.67		0.09825	314.58		0.09825	402.61		0.09475	108.17		0.09475	462.62		0.105625	324.15		0.105625	514.84		0.09475	0		0.09475	0		0.09925	0		0.09925	0		0.09475	44.8		0.09475	206.99		0.09875	348.56		0.09875	420.77
0.09475	69.99		0.09475	311.38		0.09875	272.15		0.09875	197.72		0.09525	149.82		0.09525	515.05		0.106154	243.89		0.106154	366.27		0.09525	35.11		0.09525	123.42		0.099375	254.35		0.099375	40.95		0.09525	83.47		0.09525	306.84		0.09925	52.33		0.09925	21.56
0.09525	162.08		0.09525	554.15		0.09925	267.96		0.09925	365.61		0.095625	176.12		0.095625	602.28		0.106875	172.51		0.106875	42.2		0.095625	6.25		0.095625	18.99		0.0997436	165.51		0.0997436	14.36		0.095625	102.6		0.095625	378.19		0.099375	324.92		0.099375	377.38
0.095625	86.03		0.095625	310.59		0.099375	338.89		0.099375	329.2		0.09575	170.53		0.09575	548.46		0.108125	344.96		0.108125	533.77		0.09575	42.32		0.09575	144.62		0.0997436	227.21		0.0997436	20.68		0.09575	89.42		0.09575	309.01		0.0997436	115.76		0.0997436	25.88
0.09575	173.77		0.09575	557.58		0.0997436	218.19		0.0997436	24.41		0.09625	21.38		0.09625	96.04		0.109375	306.96		0.109375	319.64		0.09625	0		0.09625	0		0.0997436	228.33		0.0997436	19.45		0.09625	0		0.09625	0		0.0997436	122.4		0.0997436	18.72
0.09625	69.14		0.09625	320.13		0.0997436	222.8		0.0997436	33.91		0.09675	148.83		0.09675	642.44		0.110625	196.12		0.110625	361.41		0.09675	18.99		0.09675	73.44		0.0997436	265		0.0997436	29.06		0.09675	78.76		0.09675	367.5		0.0997436	110.37		0.0997436	19.49
0.09675	58.53		0.09675	274.03		0.0997436	247.47		0.0997436	32.99		0.096875	161.27		0.096875	622.3		0.111875	679.9		0.111875	1404.64		0.096875	0		0.096875	0		0.0997436	158.09		0.0997436	10.21		0.096875	88.45		0.096875	367.28		0.0997436	105.71		0.0997436	20.04
0.096875	55.95		0.096875	238.94		0.0997436	218.19		0.0997436	24.41		0.09725	97.12		0.09725	390.24		0.112564	217.03		0.112564	163.9		0.09725	0		0.09725	0		0.0997436	243.3		0.0997436	20.22		0.09725	26.95		0.09725	129.21		0.0997436	331.21		0.0997436	355.04
0.09725	105.61		0.09725	406.98		0.0997436	252.08		0.0997436	120.3		0.09775	106.12		0.09775	354.27		0.112564	196.33		0.112564	197.74		0.09775	0		0.09775	0		0.0997436	109.09		0.0997436	14.43		0.09775	0		0.09775	0		0.0997436	139.13		0.0997436	16.01
0.09775	164.93		0.09775	519.82		0.0997436	211.23		0.0997436	38.36		0.098125	249.64		0.098125	790.07		0.112564	165.13		0.112564	199.87		0.098125	69.93		0.098125	190.36		0.0997436	134.5		0.0997436	12.26		0.098125	169.18		0.098125	524.04		0.0997436	244.75		0.0997436	140.44
0.098125	114.17		0.098125	364.74		0.0997436	278.58		0.0997436	146.93		0.09825	227.38		0.09825	789.33		0.112564	190.46		0.112564	196.72		0.09825	153.28		0.09825	503.38		0.0997436	135.23		0.0997436	14.02		0.09825	159.94		0.09825	540.89		0.0997436	265.27		0.0997436	245.69
0.09825	140.7		0.09825	486.02		0.0997436	262.33		0.0997436	95.06		0.09875	180.64		0.09875	735.86		0.113125	391.23		0.113125	573.17		0.09875	48.92		0.09875	181.37		0.09975	192.44		0.09975	46.62		0.09875	94.62		0.09875	417.63		0.0997436	277.69		0.0997436	238.71
0.09875	51.76		0.09875	238.62		0.0997436	303.38		0.0997436	279.55		0.09925	86.26		0.09925	300.39		0.114375	385.55		0.114375	559.16		0.09925	0		0.09925	0		0.100625	267.36		0.100625	62.58		0.09925	0		0.09925	0		0.0997436	159.29		0.0997436	18.48
0.09925	119.46		0.09925	392.66		0.0997436	241.69		0.0997436	78.59		0.099375	152.3		0.099375	611.2		0.115625	248.94		0.115625	304.22		0.099375	22.85		0.099375	81.97		0.101875	252.54		0.101875	40.34		0.099375	87.13		0.099375	375		0.09975	240.15		0.09975	299.85
0.099375	90.24		0.099375	376.07		0.09975	338.54		0.09975	363.09		0.0997436	77.74		0.0997436	374.93		0.116875	306.39		0.116875	475.29		0.0997436	0		0.0997436	0		0.103125	192.75		0.103125	27.97		0.0997436	0		0.0997436	0		0.100625	360.32		0.100625	482.52
0.0997436	61.18		0.0997436	299.42		0.100625	333.77		0.100625	333.44		0.0997436	62.52		0.0997436	305.45		0.118125	465.2		0.118125	662.95		0.0997436	0		0.0997436	0		0.104375	210.66		0.104375	28.64		0.0997436	0		0.0997436	0		0.101875	326.64		0.101875	368.55
0.0997436	40.85		0.0997436	207.25		0.101875	347.52		0.101875	335.87		0.0997436	51.3		0.0997436	254.12		0.118974	284.96		0.118974	442.83		0.0997436	0		0.0997436	0		0.105625	149.57		0.105625	18.58		0.0997436	0		0.0997436	0		0.103125	270.33		0.103125	323.53
0.0997436	12.52		0.0997436	69.27		0.103125	324.49		0.103125	328.93		0.0997436	51.3		0.0997436	254.12		0.118974	274.25		0.118974	441.28		0.0997436	0		0.0997436	0		0.106154	115.83		0.106154	23.87		0.0997436	0		0.0997436	0		0.104375	253.61		0.104375	240.15
0.0997436	12.52		0.0997436	69.27		0.104375	455		0.104375	571.31		0.0997436	51.3		0.0997436	254.12		0.118974	382.35		0.118974	517.19		0.0997436	0		0.0997436	0		0.106875	71.2		0.106875	7.5		0.0997436	0		0.0997436	0		0.105625	172.16		0.105625	159.13
0.0997436	12.52		0.0997436	69.27		0.105625	270.03		0.105625	300.27		0.0997436	153.97		0.0997436	551.26		0.118974	332.39		0.118974	561.25		0.0997436	0		0.0997436	0		0.108125	143.47		0.108125	25.08		0.0997436	68.99		0.0997436	269.84		0.106154	118.89		0.106154	26.07
0.0997436	39.43		0.0997436	166.22		0.106154	320.61		0.106154	401.15		0.0997436	141.74		0.0997436	512.08		0.118974	562.06		0.118974	919.62		0.0997436	0		0.0997436	0		0.109375	156.77		0.109375	13.77		0.0997436	68.69		0.0997436	268.28		0.106875	74.87		0.106875	9.61
0.0997436	38.33		0.0997436	162.25		0.106875	319.19		0.106875	309.36		0.0997436	178.85		0.0997436	631.86		0.118974	383.86		0.118974	519.72		0.0997436	11.82		0.0997436	37.38		0.110625	18.21		0.110625	5.41		0.0997436	101.58		0.0997436	385.43		0.108125	171.64		0.108125	182.58
0.0997436	60.08		0.0997436	236.8		0.108125	335.45		0.108125	426.69		0.0997436	53.46		0.0997436	263.29		0.118974	329.26		0.118974	554.94		0.0997436	0		0.0997436	0		0.111875	315.48		0.111875	184.59		0.0997436	0		0.0997436	0		0.109375	122.72		0.109375	16.45
0.0997436	17.51		0.0997436	101.76		0.109375	309.46		0.109375	285.46		0.0997436	116.15		0.0997436	529.39		0.118974	337.21		0.118974	548.52		0.0997436	0		0.0997436	0		0.112564	99.07		0.112564	8.29		0.0997436	49.13		0.0997436	240.19		0.110625	31.38		0.110625	13.79
0.0997436	12.52		0.0997436	69.27		0.110625	192.53		0.110625	308.45		0.09975	152		0.09975	488.64		0.118974	353.41		0.118974	576.95		0.09975	13.33		0.09975	42.16		0.112564	66.21		0.112564	7.68		0.09975	78.47		0.09975	269.45		0.111875	414.01		0.111875	566.77
0.09975	126.5		0.09975	408.01		0.111875	358.81		0.111875	318.65		0.100625	200.08		0.100625	733.85		0.118974	309.65		0.118974	538.39		0.100625	44.51		0.100625	156.02		0.112564	83.61		0.112564	13.33		0.100625	106.02		0.100625	420.79		0.112564	96.22		0.112564	10.5
0.100625	94.74		0.100625	373.03		0.112564	301.82		0.112564	306.93		0.101875	177.27		0.101875	637.16		0.119375	439.5		0.119375	676.83		0.101875	38.46		0.101875	124.4		0.112564	72.94		0.112564	9.3		0.101875	102.66		0.101875	396.02		0.112564	72.58		0.112564	9.21
0.101875	116.98		0.101875	431.73		0.112564	296.13		0.112564	323.86		0.103125	171.62		0.103125	550.88		0.120625	594.59		0.120625	1394.54		0.103125	7.79		0.103125	22.24		0.113125	175.39		0.113125	19.39		0.103125	94.51		0.103125	322.62		0.112564	81.97		0.112564	14.4
0.103125	126.05		0.103125	409.41		0.112564	294.62		0.112564	330.09		0.104375	152.64		0.104375	500.46		0.121875	585.81		0.121875	975.04		0.104375	21.35		0.104375	74.42		0.114375	220.7		0.114375	27.96		0.104375	71.18		0.104375	252.25		0.113125	208.4		0.113125	173.67
0.104375	181.22		0.104375	581.94		0.112564	306.62		0.112564	332.69		0.105625	112.14		0.105625	492.24		0.123125	160.68		0.123125	22.29		0.105625	0		0.105625	0		0.115625	80.98		0.115625	10.75		0.105625	41.79		0.105625	200.89		0.114375	258.24		0.114375	210.42
0.105625	72.39		0.105625	329.91		0.113125	344.16		0.113125	361.53		0.106154	92.78		0.106154	389.57		0.124375	1291.29		0.124375	3140.21		0.106154	0		0.106154	0		0.116875	155.65		0.116875	18.58		0.106154	0		0.106154	0		0.115625	100.02		0.115625	15.85
0.106154	116.5		0.106154	470.71		0.114375	406.75		0.114375	546.99		0.106875	32.02		0.106875	153.47		0.125385	399.41		0.125385	652.82		0.106875	0		0.106875	0		0.118125	242.22		0.118125	27.49		0.106875	0		0.106875	0		0.116875	155.74		0.116875	192.38
0.106875	84.86		0.106875	334.36		0.115625	333.32		0.115625	344.06		0.108125	117.43		0.108125	434.42		0.125385	397.71		0.125385	662.76		0.108125	0		0.108125	0		0.118974	164.77		0.118974	13.35		0.108125	40.77		0.108125	171.57		0.118125	318.18		0.118125	331.22
0.108125	132.72		0.108125	472.03		0.116875	312.62		0.116875	360.48		0.109375	74.29		0.109375	348.58		0.125385	216.89		0.125385	255.18		0.109375	0		0.109375	0		0.118974	286.32		0.118974	132.58		0.109375	0		0.109375	0		0.118974	162.81		0.118974	268.11
0.109375	65.97		0.109375	313.55		0.118125	451.08		0.118125	555.78		0.110625	104.2		0.110625	336.66		0.125625	410.66		0.125625	759.1		0.110625	0		0.110625	0		0.118974	111.41		0.118974	17.59		0.110625	0		0.110625	0		0.118974	156.13		0.118974	248.97
0.110625	96.12		0.110625	310.37		0.118974	320.07		0.118974	413.32		0.111875	230.17		0.111875	811.69		0.126875	485.22		0.126875	1040.85		0.111875	64.73		0.111875	218.46		0.118974	102.86		0.118974	17.41		0.111875	147.95		0.111875	541.7		0.118974	214.73		0.118974	221.42
0.111875	112.22		0.111875	414.84		0.118974	367.28		0.118974	441.78		0.112564	45.11		0.112564	234.32		0.128125	1080.92		0.128125	2334.66		0.112564	0		0.112564	0		0.118974	43.57		0.118974	8.52		0.112564	0		0.112564	0		0.118974	223.02		0.118974	220.4
0.112564	72.84		0.112564	350.92		0.118974	306		0.118974	401.52		0.112564	45.66		0.112564	236.93		0.129375	328.62		0.129375	374.56		0.112564	0		0.112564	0		0.118974	110.67		0.118974	29.93		0.112564	0		0.112564	0		0.118974	114.14		0.118974	72.74
0.112564	78.18		0.112564	373.59		0.118974	335.59		0.118974	501.52		0.112564	45.11		0.112564	234.32		0.130625	555.87		0.130625	1072.45		0.112564	0		0.112564	0		0.118974	108.88		0.118974	47.42		0.112564	0		0.112564	0		0.118974	154.01		0.118974	251.39
0.112564	72.84		0.112564	350.92		0.118974	377.81		0.118974	409.78		0.112564	45.11		0.112564	234.32		0.131795	305.44		0.131795	549.66		0.112564	0		0.112564	0		0.118974	182.46		0.118974	17.87		0.112564	0		0.112564	0		0.118974	145.81		0.118974	161.75
0.112564	72.84		0.112564	350.92		0.118974	377.81		0.118974	409.78		0.113125	116.55		0.113125	482.43		0.131795	360.55		0.131795	682.85		0.113125	0		0.113125	0		0.118974	102.63		0.118974	23.25		0.113125	38.65		0.113125	153.25		0.118974	375.44		0.118974	499.78
0.113125	104.15		0.113125	428.38		0.118974	330.62		0.118974	466.62		0.114375	119.61		0.114375	549.52		0.131795	298.39		0.131795	519.62		0.114375	5.71		0.114375	34.27		0.118974	134.17		0.118974	37.89		0.114375	56.24		0.114375	277.98		0.118974	61.01		0.118974	25.76
0.114375	131.59		0.114375	598.2		0.118974	414.04		0.118974	639.53		0.115625	82.75		0.115625	307.32		0.131795	279.74		0.131795	478.72		0.115625	0		0.115625	0		0.119375	211.58		0.119375	24.94		0.115625	0		0.115625	0		0.118974	160.98		0.118974	211.14
0.115625	101.83		0.115625	370.23		0.118974	347.32		0.118974	529.74		0.116875	107.05		0.116875	455.21		0.131795	485.46		0.131795	1099.88		0.116875	0		0.116875	0		0.120625	270.84		0.120625	181.37		0.116875	46.3		0.116875	216.22		0.119375	285.92		0.119375	366.79
0.116875	106.62		0.116875	441.03		0.119375	381.79		0.119375	504.26		0.118125	166.77		0.118125	589.79		0.131795	549.24		0.131795	1295.3		0.118125	21.54		0.118125	81.74		0.121875	251.24		0.121875	93.02		0.118125	86.12		0.118125	324.62		0.120625	344.94		0.120625	505.37
0.118125	171.79		0.118125	605.9		0.120625	249.45		0.120625	146.53		0.118974	132.35		0.118974	449.5		0.131795	547.48		0.131795	1069.55		0.118974	0		0.118974	0		0.123125	78.49		0.123125	9.38		0.118974	22.06		0.118974	91.36		0.121875	368.54		0.121875	437.79
0.118974	139.14		0.118974	459.02		0.121875	473.32		0.121875	615.46		0.118974	132.35		0.118974	449.47		0.131795	736.09		0.131795	1652.46		0.118974	0		0.118974	0		0.124375	422.51		0.124375	555.04		0.118974	22.21		0.118974	91.96		0.123125	76.49		0.123125	5.03
0.118974	140.63		0.118974	463.31		0.123125	278.78		0.123125	158.55		0.118974	156.83		0.118974	521.48		0.131795	721.05		0.131795	1600.68		0.118974	0		0.118974	0		0.125385	206.09		0.125385	31.04		0.118974	71.72		0.118974	257.52		0.124375	548.02		0.124375	924
0.118974	183.6		0.118974	598.73		0.124375	449.93		0.124375	625.69		0.118974	147.27		0.118974	493.37		0.131875	355.61		0.131875	657.7		0.118974	0		0.118974	0		0.125385	208.59		0.125385	31.97		0.118974	66.13		0.118974	241.19		0.125385	259.83		0.125385	330.88
0.118974	153.56		0.118974	502.98		0.125385	325.41		0.125385	384.8		0.118974	147.27		0.118974	493.37		0.133125	205.64		0.133125	372.5		0.118974	0		0.118974	0		0.125385	60.62		0.125385	12.69		0.118974	66.13		0.118974	241.19		0.125385	60.62		0.125385	12.69
0.118974	153.56		0.118974	502.98		0.125385	323.21		0.125385	386.56		0.118974	144.33		0.118974	484.72		0.134375	799.59		0.134375	1915.18		0.118974	0		0.118974	0		0.125625	153.55		0.125625	23.41		0.118974	65.94		0.118974	240.56		0.125385	239.61		0.125385	330.05
0.118974	153.53		0.118974	502.85		0.125385	325.41		0.125385	384.8		0.118974	252.45		0.118974	802.71		0.135625	543		0.135625	902.86		0.118974	69.02		0.118974	203.15		0.126875	191.7		0.126875	59.51		0.118974	142		0.118974	477.88		0.125625	225.58		0.125625	344.29
0.118974	153.53		0.118974	502.85		0.125625	267.84		0.125625	315.55		0.118974	161.99		0.118974	536.65		0.136875	238.4		0.136875	296.61		0.118974	0		0.118974	0		0.128125	367.44		0.128125	252.99		0.118974	68.04		0.118974	247.26		0.126875	282.36		0.126875	495.3
0.118974	194.7		0.118974	632.87		0.126875	276.16		0.126875	359.53		0.118974	112.87		0.118974	473.14		0.138125	682.62		0.138125	1337.54		0.118974	0		0.118974	0		0.129375	131.42		0.129375	15.38		0.118974	34.15		0.118974	167.53		0.128125	535.93		0.128125	770.47
0.118974	147.17		0.118974	596.13		0.128125	451.07		0.128125	503.69		0.118974	144.67		0.118974	485.73		0.138205	964.45		0.138205	2134.34		0.118974	6.93		0.118974	30		0.130625	288.35		0.130625	290.63		0.118974	58.73		0.118974	219.57		0.129375	159.05		0.129375	22.82
0.118974	185.39		0.118974	603.78		0.129375	364.42		0.129375	340.58		0.119375	183.27		0.119375	644.89		0.138205	783.87		0.138205	1598.25		0.119375	32.44		0.119375	116.73		0.131795	188.03		0.131795	81		0.119375	100.08		0.119375	370.3		0.130625	360.39		0.130625	559.42
0.119375	170.21		0.119375	601.39		0.130625	401.63		0.130625	587.86		0.120625	204.05		0.120625	863.25		0.138205	844.25		0.138205	1736.12		0.120625	46.04		0.120625	181.37		0.131795	220.55		0.131795	164.92		0.120625	115.76		0.120625	515.45		0.131795	106.34		0.131795	31.27
0.120625	41.36		0.120625	205.29		0.131795	208.48		0.131795	218.5		0.121875	219.21		0.121875	671.61		0.138205	842.52		0.138205	1746.51		0.121875	67.36		0.121875	215.01		0.131795	117.18		0.131795	22.15		0.121875	129.7		0.121875	416.23		0.131795	373.13		0.131795	663.57
0.121875	201.56		0.121875	620.71		0.131795	304.57		0.131795	435.14		0.123125	5.15		0.123125	30		0.138205	848.33		0.138205	1776.7		0.123125	0		0.123125	0		0.131795	225.61		0.131795	181.37		0.123125	0		0.123125	0		0.131795	362.52		0.131795	646.2
0.123125	48.79		0.123125	239.52		0.131795	297.84		0.131795	418.75		0.124375	292.58		0.124375	949.26		0.139375	501.12		0.139375	850.8		0.124375	226.63		0.124375	717.5		0.131795	225.6		0.131795	181.37		0.124375	203.08		0.124375	636.85		0.131795	321.29		0.131795	554.38
0.124375	210.22		0.124375	655.53		0.131795	260.81		0.131795	244.94		0.125385	144.77		0.125385	606.68		0.140625	381.88		0.140625	496.92		0.125385	0		0.125385	0		0.131795	198.14		0.131795	79.71		0.125385	71.67		0.125385	317		0.131795	273.63		0.131795	488.04
0.125385	115.86		0.125385	488.28		0.131795	267.24		0.131795	311.84		0.125385	145.17		0.125385	608.04		0.141875	488.95		0.141875	987.93		0.125385	0		0.125385	0		0.131795	109.99		0.131795	22.58		0.125385	71.71		0.125385	317.09		0.131795	292.31		0.131795	495.72
0.125385	115.83		0.125385	488		0.131795	235.83		0.131795	231.96		0.125385	60.59		0.125385	278.77		0.143125	455		0.143125	744.42		0.125385	0		0.125385	0		0.131795	137.29		0.131795	28.65		0.125385	0		0.125385	0		0.131795	117.12		0.131795	57.6
0.125385	115.83		0.125385	488		0.131795	314.1		0.131795	434.21		0.125625	174.88		0.125625	668.13		0.144375	520.05		0.144375	896.35		0.125625	0		0.125625	0		0.131795	110.95		0.131795	20.68		0.125625	79.57		0.125625	324		0.131795	111.07		0.131795	39.78
0.125625	77.05		0.125625	316.11		0.131795	235.83		0.131795	231.96		0.126875	225.46		0.126875	868.51		0.144615	389.48		0.144615	576.42		0.126875	41.82		0.126875	150.49		0.131875	85.88		0.131875	16.27		0.126875	115.88		0.126875	473.46		0.131795	168.94		0.131795	234.72
0.126875	95.42		0.126875	390.97		0.131795	260.01		0.131795	305.13		0.128125	319.53		0.128125	982.88		0.144615	342.95		0.144615	470.43		0.128125	178.53		0.128125	516.25		0.133125	60.6		0.133125	13.59		0.128125	252.31		0.128125	744.51		0.131875	154.73		0.131875	247.49
0.128125	207.22		0.128125	619.94		0.131875	316.19		0.131875	502.72		0.129375	112.17		0.129375	397.07		0.144615	343.86		0.144615	727.79		0.129375	0		0.129375	0		0.134375	269.19		0.134375	181.15		0.129375	0		0.129375	0		0.133125	62.44		0.133125	16.81
0.129375	141.48		0.129375	485.68		0.133125	192.29		0.133125	255		0.130625	232.13		0.130625	864.81		0.144615	348.45		0.144615	737.58		0.130625	118.89		0.130625	464.04		0.135625	232.54		0.135625	62.86		0.130625	130.25		0.130625	509.99		0.134375	406.47		0.134375	629
0.130625	169.11		0.130625	643.83		0.134375	339.65		0.134375	384.5		0.131795	112.43		0.131795	494.02		0.144615	318.81		0.144615	663.32		0.131795	0		0.131795	0		0.136875	105.1		0.136875	9.73		0.131795	1.04		0.131795	5.68		0.135625	333.07		0.135625	428.51
0.131795	72.89		0.131795	328.97		0.135625	484.97		0.135625	651.95		0.131795	258.75		0.131795	856.21		0.144615	524.03		0.144615	947.45		0.131795	58.63		0.131795	181.37		0.138125	307.57		0.138125	220.37		0.131795	178.3		0.131795	606.78		0.136875	102.96		0.136875	12.38
0.131795	149.9		0.131795	510.46		0.136875	384.22		0.136875	478.83		0.131795	285.75		0.131795	996.03		0.144615	602.57		0.144615	1011.35		0.131795	58.63		0.131795	181.37		0.138205	322.12		0.138205	183.82		0.131795	177.44		0.131795	604.37		0.138125	414.69		0.138125	580.83
0.131795	151.05		0.131795	513.74		0.138125	425.52		0.138125	518.99		0.131795	113.6		0.131795	498.57		0.145625	1000.5		0.145625	2570.32		0.131795	58.63		0.131795	181.37		0.138205	317.28		0.138205	181.37		0.131795	54.96		0.131795	256.73		0.138205	520		0.138205	792.26
0.131795	121.38		0.131795	521.88		0.138205	391.88		0.138205	402.3		0.131795	104.6		0.131795	460.99		0.146875	390.84		0.146875	605.74		0.131795	37.52		0.131795	146.21		0.138205	317.41		0.138205	181.37		0.131795	22.15		0.131795	111.43		0.138205	442.6		0.138205	640.27
0.131795	80.95		0.131795	360.1		0.138205	349.09		0.138205	301.4		0.131795	202.7		0.131795	845.7		0.148125	339.2		0.148125	444.68		0.131795	37.52		0.131795	146.21		0.138205	368.74		0.138205	338.92		0.131795	18.05		0.131795	91.93		0.138205	471.22		0.138205	670.89
0.131795	55.41		0.131795	259.75		0.138205	356.56		0.138205	434.53		0.131795	128.68		0.131795	557.33		0.149375	444.12		0.149375	743.4		0.131795	0		0.131795	0		0.138205	335.41		0.138205	363.4		0.131795	106.05		0.131795	466.02		0.138205	498.04		0.138205	732.88
0.131795	55.41		0.131795	259.75		0.138205	404.32		0.138205	420.73		0.131795	285.53		0.131795	995.31		0.150625	441.6		0.150625	627.33		0.131795	0		0.131795	0		0.139375	211.8		0.139375	138.69		0.131795	106.05		0.131795	466.02		0.138205	479.85		0.138205	818.18
0.131795	55.41		0.131795	259.75		0.138205	353.11		0.138205	311.9		0.131795	202.7		0.131795	845.7		0.151026	481.84		0.151026	751.54		0.131795	0		0.131795	0		0.140625	167.78		0.140625	13.52		0.131795	146.7		0.131795	509.68		0.139375	304.93		0.139375	431.49
0.131795	104.83		0.131795	370.22		0.139375	433.27		0.139375	642.55		0.131875	170.73		0.131875	562.3		0.151026	523.73		0.151026	768		0.131875	0		0.131875	0		0.141875	187.15		0.141875	118.08		0.131875	72.69		0.131875	259.48		0.140625	132.79		0.140625	17.69
0.131875	166.02		0.131875	539.87		0.140625	384.14		0.140625	422.26		0.133125	81.81		0.133125	357.16		0.151026	467.47		0.151026	717.24		0.133125	0		0.133125	0		0.143125	260.09		0.143125	27.93		0.133125	0		0.133125	0		0.141875	287.9		0.141875	538.69
0.133125	57.23		0.133125	260.66		0.141875	275.73		0.141875	415.9		0.134375	266.55		0.134375	1006.12		0.151026	488.68		0.151026	676.19		0.134375	62.03		0.134375	208.22		0.144375	245.03		0.144375	102.3		0.134375	149.95		0.134375	558.02		0.143125	336.26		0.143125	420
0.134375	135.58		0.134375	501.29		0.143125	343.93		0.143125	335.81		0.135625	206.35		0.135625	662.4		0.151026	525.15		0.151026	763.62		0.135625	53.34		0.135625	175.26		0.144615	242.91		0.144615	31.99		0.135625	120.1		0.135625	402.12		0.144375	316.37		0.144375	410.32
0.135625	203.2		0.135625	653.32		0.144375	447.01		0.144375	619.09		0.136875	80.47		0.136875	323.12		0.151026	451.44		0.151026	689.79		0.136875	0		0.136875	0		0.144615	195.77		0.144615	25.06		0.136875	0		0.136875	0		0.144615	380.97		0.144615	505.41
0.136875	170.2		0.136875	635.52		0.144615	367		0.144615	411.51		0.138125	296.29		0.138125	1027.86		0.151026	245.82		0.151026	301.03		0.138125	82.97		0.138125	256.53		0.144615	69.3		0.144615	20.95		0.138125	172.05		0.138125	585.75		0.144615	337.35		0.144615	453.39
0.138125	189.69		0.138125	637.91		0.144615	288.93		0.144615	479.31		0.138205	307.51		0.138205	969.21		0.151026	186.08		0.151026	253.37		0.138205	149.27		0.138205	471.76		0.144615	88.04		0.144615	24.97		0.138205	208.8		0.138205	671.59		0.144615	165.58		0.144615	308.77
0.138205	123.79		0.138205	412.9		0.144615	305.68		0.144615	278.6		0.138205	309.43		0.138205	984.9		0.151026	532.48		0.151026	773.71		0.138205	149.27		0.138205	471.76		0.144615	154.9		0.144615	15.01		0.138205	238.77		0.138205	762.47		0.144615	163.43		0.144615	302.42
0.138205	180.38		0.138205	585.73		0.144615	305.68		0.144615	278.6		0.138205	307.9		0.138205	968.28		0.151026	478.53		0.151026	811.94		0.138205	61.05		0.138205	181.37		0.144615	242.46		0.144615	28.96		0.138205	238.77		0.138205	762.47		0.144615	136.79		0.144615	255.81
0.138205	180.38		0.138205	585.73		0.144615	344.58		0.144615	344.04		0.138205	308.32		0.138205	971.51		0.151875	830.19		0.151875	1678.36		0.138205	61.05		0.138205	181.37		0.144615	83.57		0.144615	22.06		0.138205	198.39		0.138205	642.12		0.144615	143.02		0.144615	30.47
0.138205	114.89		0.138205	385.66		0.144615	317.53		0.144615	555.87		0.138205	307.9		0.138205	968.28		0.153125	291.98		0.153125	371.9		0.138205	108.16		0.138205	331.07		0.145625	199.37		0.145625	246.14		0.138205	243.46		0.138205	776.77		0.144615	221.56		0.144615	221.86
0.138205	158.09		0.138205	515.43		0.144615	327.64		0.144615	564.21		0.139375	230.32		0.139375	741.22		0.154375	373.19		0.154375	464.17		0.139375	77.71		0.139375	259.16		0.146875	104.46		0.146875	33.85		0.139375	131.01		0.139375	439.78		0.145625	488.01		0.145625	1088.48
0.139375	218.1		0.139375	704.29		0.145625	266.49		0.145625	467.5		0.140625	140.78		0.140625	524.3		0.155625	462.08		0.155625	759.02		0.140625	0		0.140625	0		0.148125	185.65		0.148125	20.13		0.140625	31.01		0.140625	134.56		0.146875	149.15		0.146875	168.25
0.140625	122.93		0.140625	459.87		0.146875	525.34		0.146875	821.66		0.141875	240.69		0.141875	810.46		0.156875	104.02		0.156875	113.29		0.141875	64.54		0.141875	213.28		0.149375	188.05		0.149375	23.37		0.141875	145.38		0.141875	508.39		0.148125	190.59		0.148125	56.72
0.141875	121.35		0.141875	426.96		0.148125	344.25		0.148125	361.78		0.143125	183.34		0.143125	780.73		0.157436	608.92		0.157436	1129.02		0.143125	7.54		0.143125	30		0.150625	176.12		0.150625	19.37		0.143125	103.64		0.143125	459.04		0.149375	289.4		0.149375	393.08
0.143125	75.13		0.143125	342.67		0.149375	300.99		0.149375	256.5		0.144375	210		0.144375	693.6		0.157436	642.67		0.157436	1177.62		0.144375	57.18		0.144375	190.73		0.151026	67.52		0.151026	8.36		0.144375	121.85		0.144375	417.75		0.150625	219.28		0.150625	218.8
0.144375	201.38		0.144375	665.5		0.150625	373.13		0.150625	389.93		0.144615	133.78		0.144615	500.94		0.157436	692.94		0.157436	1323.97		0.144615	30.35		0.144615	83.54		0.151026	85.73		0.151026	13.39		0.144615	76.9		0.144615	302.37		0.151026	77.42		0.151026	14.49
0.144615	175.33		0.144615	639.58		0.151026	453.55		0.151026	685.35		0.144615	164.3		0.144615	605.77		0.157436	749.8		0.157436	1592.27		0.144615	0		0.144615	0		0.151026	228.48		0.151026	18.46		0.144615	76.08		0.144615	299.86		0.151026	309.81		0.151026	408.62
0.144615	168.38		0.144615	615.46		0.151026	414.83		0.151026	559.99		0.144615	160.14		0.144615	591.77		0.157436	463.73		0.157436	840.06		0.144615	0.01		0.144615	0.03		0.151026	257.2		0.151026	41.16		0.144615	61.64		0.144615	250.75		0.151026	346.12		0.151026	393.08
0.144615	138.16		0.144615	509.52		0.151026	414.83		0.151026	559.99		0.144615	147.52		0.144615	549.22		0.157436	502.62		0.157436	906.29		0.144615	0		0.144615	0		0.151026	238.77		0.151026	19.05		0.144615	61.64		0.144615	250.75		0.151026	369.11		0.151026	436.77
0.144615	138.16		0.144615	509.52		0.151026	446.88		0.151026	580.84		0.144615	147.52		0.144615	549.22		0.157436	409.2		0.157436	771		0.144615	0		0.144615	0		0.151026	240.42		0.151026	20.55		0.144615	173.3		0.144615	528.37		0.151026	376		0.151026	451.85
0.144615	155.17		0.144615	471.87		0.151026	465.59		0.151026	544.49		0.144615	228.01		0.144615	820.47		0.158125	416.2		0.158125	774.01		0.144615	0		0.144615	0		0.151026	266.69		0.151026	118.08		0.144615	14.32		0.144615	62.68		0.151026	61.71		0.151026	10.41
0.144615	101.67		0.144615	386.21		0.151026	435.65		0.151026	544.15		0.144615	287.31		0.144615	842.71		0.159375	462.35		0.159375	647.94		0.144615	0		0.144615	0		0.151026	229.15		0.151026	44.37		0.144615	130.93		0.144615	489.88		0.151026	304.4		0.151026	347.64
0.144615	101.67		0.144615	386.21		0.151026	417.84		0.151026	479.32		0.145625	307.97		0.145625	1075.78		0.160625	330.23		0.160625	407.54		0.145625	122.77		0.145625	404.53		0.151026	236.94		0.151026	19.11		0.145625	212.21		0.145625	722		0.151026	342.12		0.151026	410.9
0.145625	140.25		0.145625	487.95		0.151026	479.21		0.151026	620.63		0.146875	165.11		0.146875	520.4		0.161875	429.29		0.161875	723.85		0.146875	12.58		0.146875	40.03		0.151026	236.33		0.151026	34.8		0.146875	50.19		0.146875	181.37		0.151026	322.13		0.151026	375.31
0.146875	261.2		0.146875	790.54		0.151026	444.35		0.151026	542.32		0.148125	112.92		0.148125	498.82		0.163125	497.79		0.163125	795.99		0.148125	0		0.148125	0		0.151875	394.48		0.151875	365.53		0.148125	24.15		0.148125	122.38		0.151026	305.17		0.151026	380.38
0.148125	97.4		0.148125	430.59		0.151026	402.78		0.151026	452.6		0.149375	190.68		0.149375	728.28		0.163846	741.25		0.163846	1455.8		0.149375	0		0.149375	0		0.153125	113.36		0.153125	13.55		0.149375	103.41		0.149375	410.76		0.151875	454.02		0.151875	623.45
0.149375	114.35		0.149375	450.28		0.151875	513.81		0.151875	670.09		0.150625	195.95		0.150625	613.93		0.164375	241.64		0.164375	406.7		0.150625	0		0.150625	0		0.154375	162.76		0.154375	12.51		0.150625	74.47		0.150625	253.83		0.153125	110.24		0.153125	14.9
0.150625	156.7		0.150625	492.71		0.153125	465.35		0.153125	631.71		0.151026	79.34		0.151026	308.16		0.165625	409.91		0.165625	641.42		0.151026	7.56		0.151026	20.65		0.155625	223.8		0.155625	36.39		0.151026	111.39		0.151026	413.15		0.154375	142.18		0.154375	15.83
0.151026	187.21		0.151026	671.37		0.154375	391.43		0.154375	390.29		0.151026	200.9		0.151026	718.32		0.166875	717.28		0.166875	1405.35		0.151026	0		0.151026	0		0.156875	29.94		0.156875	6.87		0.151026	111.39		0.151026	413.15		0.155625	278.37		0.155625	350.28
0.151026	187.21		0.151026	671.37		0.155625	363.47		0.155625	520.13		0.151026	247.6		0.151026	724		0.168125	526.72		0.168125	804.62		0.151026	0		0.151026	0		0.157436	355.74		0.157436	343.02		0.151026	102.83		0.151026	383.86		0.156875	0		0.156875	0
0.151026	186.26		0.151026	668.23		0.156875	273.28		0.156875	345.92		0.151026	232.36		0.151026	683.73		0.169375	455.69		0.169375	740.08		0.151026	38.35		0.151026	138.77		0.157436	191.19		0.157436	44.78		0.151026	157.62		0.151026	475.31		0.157436	427.67		0.157436	736.7
0.151026	231.36		0.151026	678.55		0.157436	433.11		0.157436	710.11		0.151026	70.86		0.151026	279.88		0.170256	515.35		0.170256	795.05		0.151026	38.35		0.151026	138.77		0.157436	293.73		0.157436	131.09		0.151026	0		0.151026	0		0.157436	442.99		0.157436	652.36
0.151026	187.21		0.151026	671.37		0.157436	484.9		0.157436	674.84		0.151026	196.97		0.151026	705.97		0.170256	795.54		0.170256	1634.83		0.151026	38.35		0.151026	138.77		0.157436	399.09		0.157436	605.58		0.151026	164.16		0.151026	494.26		0.157436	379.11		0.157436	547.13
0.151026	228.55		0.151026	671.11		0.157436	469.21		0.157436	729.65		0.151026	200.9		0.151026	718.32		0.170256	531.71		0.170256	921.37		0.151026	16.64		0.151026	60.5		0.157436	169.5		0.157436	46.2		0.151026	111.39		0.151026	413.15		0.157436	465.18		0.157436	690.31
0.151026	187.21		0.151026	671.37		0.157436	459.35		0.157436	588.04		0.151026	264.98		0.151026	771.43		0.170256	520.49		0.170256	895.68		0.151026	97.78		0.151026	286.45		0.157436	426.64		0.157436	615.99		0.151026	0		0.151026	0		0.157436	257.77		0.157436	396.37
0.151026	193.01		0.151026	690.85		0.157436	369.63		0.157436	559.82		0.151026	260.55		0.151026	759.06		0.170256	605.93		0.170256	1106.99		0.151026	14.02		0.151026	38.24		0.157436	197.51		0.157436	59.5		0.151026	165.56		0.151026	498.34		0.157436	239.06		0.157436	347.55
0.151026	228.6		0.151026	671.23		0.157436	433.11		0.157436	710.11		0.151026	200.9		0.151026	718.32		0.170256	669.38		0.170256	1292.61		0.151026	12.92		0.151026	36.85		0.158125	171.32		0.158125	25.05		0.151026	122.46		0.151026	375.08		0.157436	267.05		0.157436	399.74
0.151026	186.1		0.151026	549.93		0.157436	397.77		0.157436	447.36		0.151875	328.37		0.151875	1055.63		0.170256	276.84		0.170256	412.62		0.151875	176.2		0.151875	560.81		0.159375	175.71		0.159375	16.61		0.151875	196.71		0.151875	625.41		0.158125	223.64		0.158125	275.5
0.151875	226.58		0.151875	712.06		0.158125	381.79		0.158125	563.95		0.153125	111.73		0.153125	384.06		0.170256	320.22		0.170256	468.52		0.153125	0		0.153125	0		0.160625	141.8		0.160625	14.26		0.153125	0		0.153125	0		0.159375	247.39		0.159375	242
0.153125	210.65		0.153125	690		0.159375	456.08		0.159375	553.3		0.154375	159.57		0.154375	523.06		0.170256	684.75		0.170256	1316.72		0.154375	0		0.154375	0		0.161875	219.69		0.161875	20.86		0.154375	17.18		0.154375	64.73		0.160625	123.38		0.160625	14.86
0.154375	158.04		0.154375	512.27		0.160625	379.39		0.160625	400.43		0.155625	193.23		0.155625	717.73		0.170625	396.08		0.170625	824.19		0.155625	26.17		0.155625	97.19		0.163125	215.88		0.163125	28.71		0.155625	94.7		0.155625	367.34		0.161875	269.05		0.161875	334.87
0.155625	176.45		0.155625	657.73		0.161875	285.22		0.161875	290.73		0.156875	28.34		0.156875	126.32		0.171875	261.16		0.171875	278.83		0.156875	0		0.156875	0		0.163846	346.66		0.163846	181.37		0.156875	0		0.156875	0		0.163125	288.49		0.163125	348.57
0.156875	99.62		0.156875	398.27		0.163125	345.62		0.163125	333.39		0.157436	328.87		0.157436	1139.65		0.173125	312.62		0.173125	493.67		0.157436	221.03		0.157436	756.44		0.164375	69.11		0.164375	12.26		0.157436	112.78		0.157436	393.22		0.163846	462.96		0.163846	673.32
0.157436	214.24		0.157436	715.44		0.163846	428.25		0.163846	488.62		0.157436	209.67		0.157436	703.4		0.174375	514.22		0.174375	801.43		0.157436	2.44		0.157436	12.34		0.165625	153.55		0.165625	18.15		0.157436	207.82		0.157436	697.26		0.164375	54.7		0.164375	14.07
0.157436	214.24		0.157436	715.44		0.164375	294.49		0.164375	441.62		0.157436	302.36		0.157436	993.06		0.175625	523.2		0.175625	1082.12		0.157436	25.77		0.157436	94.33		0.166875	411.38		0.166875	431.48		0.157436	207.82		0.157436	697.26		0.165625	185.19		0.165625	240.08
0.157436	214.24		0.157436	715.44		0.165625	386.69		0.165625	488.44		0.157436	149.12		0.157436	636.83		0.176667	499.57		0.176667	745.35		0.157436	26.27		0.157436	96.27		0.168125	218.29		0.168125	24.69		0.157436	188.14		0.157436	636.13		0.166875	466.27		0.166875	693.91
0.157436	205.58		0.157436	687.95		0.166875	450.01		0.166875	598.34		0.157436	277.62		0.157436	915.73		0.176667	546.69		0.176667	890.21		0.157436	80.25		0.157436	250.81		0.169375	219.37		0.169375	27.07		0.157436	172.07		0.157436	585.89		0.168125	326.41		0.168125	398.36
0.157436	169.11		0.157436	569.62		0.168125	413.4		0.168125	477.6		0.157436	328.87		0.157436	1139.65		0.176667	513.41		0.176667	800.01		0.157436	221.03		0.157436	756.44		0.170256	179.26		0.170256	21.92		0.157436	76.41		0.157436	343.49		0.169375	268.36		0.169375	304.03
0.157436	162.05		0.157436	684.81		0.169375	341.75		0.169375	380.38		0.157436	209.67		0.157436	703.4		0.176875	622.39		0.176875	1142.63		0.158125	0		0.158125	0		0.170256	84.51		0.170256	14.22		0.157436	112.78		0.157436	393.22		0.170256	69.42		0.170256	17.86
0.157436	214.24		0.157436	715.44		0.170256	387.09		0.170256	511.86		0.158125	157.36		0.158125	680.53		0.178125	385.13		0.178125	565.47		0.159375	0		0.159375	0		0.170256	187		0.170256	25.35		0.158125	70.07		0.158125	321.03		0.170256	350.54		0.170256	425.13
0.158125	161.73		0.158125	695.41		0.170256	474.97		0.170256	709.81		0.159375	226.63		0.159375	670.53		0.179375	487.25		0.179375	854.78		0.160625	0		0.160625	0		0.170256	237.01		0.170256	22.28		0.159375	91.39		0.159375	290.96		0.170256	301.6		0.170256	443.57
0.159375	233.81		0.159375	687.78		0.170256	373.92		0.170256	450.74		0.160625	120.03		0.160625	433.39		0.180625	1482.75		0.180625	3724.4		0.161875	0		0.161875	0		0.170256	225.45		0.170256	52.61		0.160625	0		0.160625	0		0.170256	302.23		0.170256	445.01
0.160625	136.88		0.160625	487.21		0.170256	356.56		0.170256	447.8		0.161875	189		0.161875	758.85		0.181875	345.92		0.181875	523.75		0.163125	0		0.163125	0		0.170256	325.53		0.170256	316.33		0.161875	91.55		0.161875	383.72		0.170256	307.68		0.170256	447.55
0.161875	109.48		0.161875	452.77		0.170256	362.91		0.170256	440.68		0.163125	210.31		0.163125	692.72		0.183077	556.57		0.183077	920.3		0.163846	70.09		0.163846	214.85		0.170256	209.65		0.170256	33.17		0.163125	104.25		0.163125	359.59		0.170256	110.18		0.170256	17.11
0.163125	144.27		0.163125	482.67		0.170256	337.53		0.170256	419.94		0.163846	354.82		0.163846	1176.46		0.183077	540.85		0.183077	891.09		0.164375	0		0.164375	0		0.170256	243.13		0.170256	130.13		0.163846	205.96		0.163846	664.24		0.170256	332.74		0.170256	481.31
0.163846	185.8		0.163846	596.89		0.170256	394.92		0.170256	404.08		0.164375	89.37		0.164375	393.91		0.183077	508.46		0.183077	1001.92		0.165625	0		0.165625	0		0.170256	117.49		0.170256	14.99		0.164375	0		0.164375	0		0.170256	396.57		0.170256	620.84
0.164375	122.75		0.164375	527.02		0.170625	340.86		0.170625	573.35		0.165625	205.1		0.165625	634.87		0.183077	284.16		0.183077	566.13		0.166875	205.71		0.166875	664.16		0.170625	164.22		0.170625	32.01		0.165625	75.3		0.165625	253.89		0.170256	321.06		0.170256	456.13
0.165625	186.71		0.165625	575.7		0.171875	398.23		0.171875	391.16		0.166875	351.46		0.166875	1195.88		0.183077	402.27		0.183077	876.24		0.168125	10.5		0.168125	30		0.171875	141.13		0.171875	17.12		0.166875	218.39		0.166875	718.52		0.170625	247.01		0.170625	446.98
0.166875	213.4		0.166875	701.13		0.173125	377.35		0.173125	512.54		0.168125	256.73		0.168125	777.64		0.183077	235.26		0.183077	466.46		0.169375	0		0.169375	0		0.173125	114.28		0.173125	14.13		0.168125	132.09		0.168125	414.9		0.171875	115.66		0.171875	12.15
0.168125	195.3		0.168125	596.32		0.174375	485.03		0.174375	645.01		0.169375	198.91		0.169375	745.54		0.183077	580.88		0.183077	1160.09		0.170256	10.4		0.170256	30		0.174375	216.06		0.174375	24.13		0.169375	89.47		0.169375	353.96		0.173125	115.44		0.173125	52.83
0.169375	120.17		0.169375	461.34		0.175625	405.66		0.175625	720.92		0.170256	263.17		0.170256	802.74		0.183077	471.75		0.183077	922.07		0.170256	32.56		0.170256	93.93		0.175625	231.49		0.175625	229.47		0.170256	147.69		0.170256	464.08		0.174375	328.01		0.174375	425.88
0.170256	167.67		0.170256	523.6		0.176667	414.62		0.176667	519.21		0.170256	263.17		0.170256	802.74		0.183077	401.61		0.183077	878.44		0.170256	164.16		0.170256	490.57		0.176667	237.16		0.176667	20.97		0.170256	147.69		0.170256	464.08		0.175625	318.83		0.175625	585.8
0.170256	167.67		0.170256	523.6		0.176667	407.41		0.176667	433.25		0.170256	321.94		0.170256	973.29		0.183125	361.54		0.183125	515.25		0.170256	84.14		0.170256	258.19		0.176667	246.62		0.176667	22.03		0.170256	0		0.170256	0		0.176667	303.84		0.176667	322.73
0.170256	218.1		0.170256	670.28		0.176667	447.36		0.176667	555.09		0.170256	105.14		0.170256	413.41		0.184375	419.5		0.184375	998.04		0.170256	0		0.170256	0		0.176667	247.67		0.176667	41.29		0.170256	164.91		0.170256	515.94		0.176667	365.02		0.176667	487.24
0.170256	183.47		0.170256	568.13		0.176875	525.66		0.176875	809.73		0.170256	153.14		0.170256	481.5		0.185625	441.06		0.185625	642.47		0.170256	0		0.170256	0		0.176875	367.65		0.176875	452.15		0.170256	192.88		0.170256	599.99		0.176667	374.75		0.176667	460.06
0.170256	235.59		0.170256	721.34		0.178125	329.59		0.178125	326.32		0.170256	279.43		0.170256	849.51		0.186875	285.71		0.186875	452.27		0.170256	10.4		0.170256	30		0.178125	176.98		0.178125	13.9		0.170256	0		0.170256	0		0.176875	416.63		0.176875	666.71
0.170256	136.73		0.170256	525.38		0.179375	401.4		0.179375	510.17		0.170256	292.68		0.170256	888.2		0.188125	514.65		0.188125	901.48		0.170256	10.4		0.170256	30		0.179375	252.86		0.179375	31.76		0.170256	155.78		0.170256	488.38		0.178125	189.56		0.178125	77.38
0.170256	173.61		0.170256	540.49		0.180625	568.28		0.180625	912.15		0.170256	279.43		0.170256	849.51		0.189375	536.1		0.189375	777.8		0.170256	10.4		0.170256	30		0.180625	549.91		0.180625	869.02		0.170256	155.78		0.170256	488.38		0.179375	348.6		0.179375	451.51
0.170256	173.61		0.170256	540.49		0.181875	352.27		0.181875	406.11		0.170256	264.44		0.170256	806.09		0.189487	587.32		0.189487	960.37		0.170625	0		0.170625	0		0.181875	154.52		0.181875	18.87		0.170256	150.61		0.170256	473.12		0.180625	734.62		0.180625	1389.63
0.170256	218.1		0.170256	670.28		0.183077	405.91		0.183077	487.89		0.170625	171.77		0.170625	751.6		0.189487	658.66		0.189487	1157.46		0.171875	0		0.171875	0		0.183077	255.17		0.183077	74.18		0.170625	91.2		0.170625	412.13		0.181875	130.38		0.181875	23.02
0.170625	136.88		0.170625	600.61		0.183077	377.45		0.183077	636.55		0.171875	87.99		0.171875	344.48		0.189487	549.15		0.189487	871.89		0.173125	0		0.173125	0		0.183077	195.96		0.183077	161.38		0.171875	0		0.171875	0		0.183077	360.41		0.183077	674.8
0.171875	139.09		0.171875	519.39		0.183077	421.27		0.183077	565.02		0.173125	155.5		0.173125	511.83		0.189487	724.98		0.189487	1323.03		0.174375	33.39		0.174375	104.96		0.183077	210.44		0.183077	204.26		0.173125	0		0.173125	0		0.183077	375.65		0.183077	563.53
0.173125	187.34		0.173125	606.17		0.183077	326.63		0.183077	530.51		0.174375	253.37		0.174375	776.6		0.189487	561.68		0.189487	911.4		0.175625	112		0.175625	427.89		0.183077	54.47		0.183077	18.06		0.174375	135.25		0.174375	428.41		0.183077	369.66		0.183077	522.92
0.174375	238.73		0.174375	731.69		0.183077	352.49		0.183077	594.8		0.175625	267.3		0.175625	989.12		0.189487	581.3		0.189487	954.79		0.176667	27.23		0.176667	88.94		0.183077	36.32		0.183077	7.59		0.175625	154.28		0.175625	586.5		0.183077	279.7		0.183077	512.35
0.175625	201.66		0.175625	754.26		0.183077	259.25		0.183077	424.41		0.176667	237.42		0.176667	769.53		0.189487	748.28		0.189487	1386.81		0.176667	7.1		0.176667	23.45		0.183077	265.71		0.183077	149.42		0.176667	114.33		0.176667	386.48		0.183077	225.16		0.183077	441.35
0.176667	157.02		0.176667	517.15		0.183077	259.25		0.183077	424.41		0.176667	279.54		0.176667	897.76		0.189487	304.46		0.189487	586.18		0.176667	56.8		0.176667	185.57		0.183077	118.83		0.183077	19.9		0.176667	164.52		0.176667	542.83		0.183077	223.64		0.183077	437.88
0.176667	225.1		0.176667	729.3		0.183077	342.4		0.183077	623.25		0.176667	248.89		0.176667	804.32		0.189487	571.39		0.189487	1288.05		0.176875	197.67		0.176875	665.65		0.183077	115.31		0.183077	18.82		0.176667	146.81		0.176667	486.56		0.183077	52.67		0.183077	17.06
0.176667	187.4		0.176667	610.64		0.183077	266.93		0.183077	431.79		0.176875	310.59		0.176875	1024.57		0.189487	571.75		0.189487	1092.54		0.178125	0		0.178125	0		0.183077	133.12		0.183077	67.78		0.176875	190.54		0.176875	644.98		0.183077	77.87		0.183077	25.88
0.176875	259.02		0.176875	857.8		0.183125	326.92		0.183125	371.14		0.178125	160.07		0.178125	620.1		0.190625	659.88		0.190625	1110.56		0.179375	9.5		0.179375	36.48		0.183125	172.04		0.183125	14.77		0.178125	40.46		0.178125	172.82		0.183077	309.3		0.183077	594.9
0.178125	121.6		0.178125	476.67		0.184375	200.87		0.184375	105.71		0.179375	216.22		0.179375	844.96		0.191875	633.72		0.191875	1160.63		0.180625	273.39		0.180625	905.28		0.184375	157.57		0.184375	32.16		0.179375	117.93		0.179375	474.52		0.183125	161.29		0.183125	27.62
0.179375	152.78		0.179375	604.36		0.185625	426.56		0.185625	519.88		0.180625	387.72		0.180625	1205.02		0.193125	669.74		0.193125	1738.19		0.181875	0		0.181875	0		0.185625	177.82		0.185625	14.76		0.180625	385.25		0.180625	1267.12		0.184375	243.33		0.184375	471.55
0.180625	294.35		0.180625	921.71		0.186875	309.18		0.186875	330.5		0.181875	130.51		0.181875	567.51		0.194375	523.33		0.194375	969.12		0.183077	0		0.183077	0		0.186875	93.05		0.186875	18.65		0.181875	0		0.181875	0		0.185625	251.49		0.185625	260.59
0.181875	117.66		0.181875	512.37		0.188125	368		0.188125	401.95		0.183077	147.05		0.183077	569.86		0.195625	294.28		0.195625	509.23		0.183077	0		0.183077	0		0.188125	244.16		0.188125	21.1		0.183077	198.68		0.183077	618.22		0.186875	80.52		0.186875	16.43
0.183077	199.06		0.183077	615.44		0.189375	446.77		0.189375	474.57		0.183077	344.44		0.183077	1044.42		0.195897	473.18		0.195897	1070.82		0.183077	0		0.183077	0		0.189375	253.46		0.189375	54.41		0.183077	111.13		0.183077	435.94		0.188125	357.61		0.188125	478.3
0.183077	129.94		0.183077	504.91		0.189487	424.69		0.189487	537.09		0.183077	289.37		0.183077	882.95		0.195897	945.36		0.195897	1903.61		0.183077	79.87		0.183077	237.85		0.189487	251.54		0.189487	73.09		0.183077	0		0.183077	0		0.189375	349.63		0.189375	374.05
0.183077	129.94		0.183077	504.91		0.189487	429.69		0.189487	636.08		0.183077	223.91		0.183077	849.51		0.195897	1094.89		0.195897	2349.29		0.183077	22.99		0.183077	66.99		0.189487	78.72		0.189487	23.15		0.183077	164.7		0.183077	515.99		0.189487	378.61		0.189487	548.58
0.183077	193.25		0.183077	597.91		0.189487	481.83		0.189487	656.89		0.183077	314.34		0.183077	956.17		0.195897	1135.78		0.195897	2431.89		0.183077	55.8		0.183077	162.54		0.189487	337.33		0.189487	284.38		0.183077	16.67		0.183077	71.32		0.189487	376.88		0.189487	528.51
0.183077	184.73		0.183077	705.4		0.189487	414.24		0.189487	528.77		0.183077	299.88		0.183077	913.73		0.195897	684.67		0.195897	1194.96		0.183077	67.92		0.183077	197.83		0.189487	187.89		0.189487	129.28		0.183077	210.04		0.183077	652.39		0.189487	401.5		0.189487	566.58
0.183077	241.1		0.183077	740.77		0.189487	391.03		0.189487	700.14		0.183077	115.74		0.183077	453.68		0.195897	847.54		0.195897	1660.11		0.183077	67.92		0.183077	197.83		0.189487	250.99		0.189487	51.51		0.183077	198.68		0.183077	618.22		0.189487	439.07		0.189487	618.52
0.183077	199.06		0.183077	615.44		0.189487	391.03		0.189487	700.14		0.183077	223.95		0.183077	849.63		0.195897	605.33		0.195897	999.92		0.183077	0		0.183077	0		0.189487	254.7		0.189487	127.97		0.183077	110.64		0.183077	434.15		0.189487	386.9		0.189487	558.74
0.183077	129.16		0.183077	501.99		0.189487	474.21		0.189487	631.74		0.183077	314.34		0.183077	956.17		0.195897	617.96		0.195897	1033.38		0.183125	0		0.183125	0		0.189487	272.24		0.189487	169.28		0.183077	188.22		0.183077	586.59		0.189487	421.12		0.189487	567.43
0.183077	194.37		0.183077	602.46		0.189487	471.02		0.189487	626.2		0.183125	139.91		0.183125	575.75		0.195897	599.94		0.195897	1006.1		0.184375	0		0.184375	0		0.189487	355.19		0.189487	340.59		0.183125	12.93		0.183125	58.96		0.189487	302.78		0.189487	580.21
0.183125	126.95		0.183125	522.87		0.189487	479.95		0.189487	623.43		0.184375	201.05		0.184375	876.35		0.195897	595.31		0.195897	1203.85		0.185625	19.29		0.185625	62.6		0.189487	248.33		0.189487	48.74		0.184375	103.33		0.184375	464.16		0.189487	83.05		0.189487	45.67
0.184375	77.59		0.184375	357.68		0.189487	536.09		0.189487	741.88		0.185625	209.17		0.185625	659.17		0.196875	421.4		0.196875	546.18		0.186875	0		0.186875	0		0.189487	239.87		0.189487	73.12		0.185625	94.77		0.185625	314.74		0.189487	371.16		0.189487	501.55
0.185625	202.76		0.185625	635.3		0.190625	482		0.190625	573.53		0.186875	113.09		0.186875	450.26		0.198125	948.93		0.198125	1884.7		0.188125	13.74		0.188125	47.95		0.190625	231.94		0.190625	24.19		0.186875	0		0.186875	0		0.189487	426.27		0.189487	635.54
0.186875	99.7		0.186875	400.4		0.191875	433.18		0.191875	615.67		0.188125	270.93		0.188125	985.1		0.199375	467.14		0.199375	1010.72		0.189375	52.25		0.189375	152.88		0.191875	192.32		0.191875	79.03		0.188125	155.62		0.188125	579.84		0.190625	401.6		0.190625	507.96
0.188125	155.89		0.188125	578.66		0.193125	402.57		0.193125	840.94		0.189375	268.4		0.189375	781.03		0.200625	447.95		0.200625	726.1		0.189487	62.15		0.189487	225.6		0.193125	206.07		0.193125	208.13		0.189375	136.48		0.189375	411.2		0.191875	344.36		0.191875	553.91
0.189375	219.28		0.189375	640.3		0.194375	428.02		0.194375	630.82		0.189487	266.79		0.189487	958.93		0.201875	580.07		0.201875	906.63		0.189487	157.57		0.189487	474.28		0.194375	241.9		0.194375	71.57		0.189487	211.29		0.189487	630.07		0.193125	341.09		0.193125	737.56
0.189487	267.09		0.189487	785.88		0.195625	340.89		0.195625	475.99		0.189487	154.44		0.189487	569.01		0.202308	694.55		0.202308	1416.92		0.189487	94.6		0.189487	279.91		0.195625	71.59		0.195625	16.64		0.189487	197.71		0.189487	590.79		0.194375	353.18		0.194375	523.73
0.189487	253.81		0.189487	748.32		0.195897	455.87		0.195897	614.34		0.189487	266.79		0.189487	958.93		0.202308	775.17		0.202308	1682.28		0.189487	89.73		0.189487	265.74		0.195897	281.84		0.195897	192.97		0.189487	156.26		0.189487	574.95		0.195625	76.51		0.195625	15.21
0.189487	209.18		0.189487	758		0.195897	568.42		0.195897	831.81		0.189487	319.57		0.189487	934.73		0.203125	689.36		0.203125	1183.1		0.189487	70.63		0.189487	209.33		0.195897	147.91		0.195897	115.94		0.189487	0		0.189487	0		0.195897	366.29		0.195897	469.47
0.189487	209.18		0.189487	758		0.195897	470.39		0.195897	658.96		0.189487	319.57		0.189487	934.73		0.204375	957.85		0.204375	2236.49		0.189487	172.05		0.189487	515.45		0.195897	362.75		0.195897	412.2		0.189487	197.71		0.189487	590.79		0.195897	661.37		0.195897	1148.93
0.189487	253.81		0.189487	748.32		0.195897	543.47		0.195897	765.65		0.189487	293.29		0.189487	861.41		0.205625	523		0.205625	975.65		0.189487	43.09		0.189487	120.8		0.195897	331.01		0.195897	326.59		0.189487	197.63		0.189487	590.56		0.195897	471.63		0.195897	692.25
0.189487	256.48		0.189487	755.92		0.195897	510.04		0.195897	733.63		0.189487	345.8		0.189487	1008.83		0.206875	244.71		0.206875	252.62		0.189487	0		0.189487	0		0.195897	223.5		0.195897	54.68		0.189487	179.53		0.189487	538.43		0.195897	292.17		0.195897	554.64
0.189487	217.68		0.189487	644.53		0.195897	503.86		0.195897	729.74		0.189487	308.43		0.189487	903.42		0.208125	467.51		0.208125	759.67		0.189487	94.6		0.189487	279.91		0.195897	473.96		0.195897	667.5		0.189487	226.89		0.189487	675.21		0.195897	360.61		0.195897	486.21
0.189487	255.85		0.189487	754.38		0.195897	611.5		0.195897	976.67		0.189487	342.83		0.189487	1000.3		0.208718	868.32		0.208718	2070.19		0.189487	62.15		0.189487	225.6		0.195897	452.12		0.195897	606.74		0.189487	197.61		0.189487	590.62		0.195897	430.93		0.195897	666.78
0.189487	209.63		0.189487	622.69		0.195897	621.65		0.195897	979.84		0.189487	321.5		0.189487	940.18		0.208718	417.61		0.208718	929.09		0.190625	9.82		0.190625	27.49		0.195897	221.54		0.195897	327.19		0.189487	156.26		0.189487	574.95		0.195897	235.33		0.195897	470.79
0.189487	209.18		0.189487	758		0.195897	487.43		0.195897	954.35		0.190625	327.99		0.190625	956.5		0.208718	728.14		0.208718	1937.61		0.191875	36.58		0.191875	105.5		0.195897	300.62		0.195897	253.51		0.190625	195.14		0.190625	582.37		0.195897	363.43		0.195897	512.4
0.190625	222.32		0.190625	656.11		0.195897	406.89		0.195897	803.57		0.191875	297.24		0.191875	856.97		0.208718	721.85		0.208718	1929.5		0.193125	120.76		0.193125	479.33		0.195897	403.78		0.195897	430.81		0.191875	182.16		0.191875	536.34		0.195897	640.55		0.195897	1092.06
0.191875	223.89		0.191875	650.19		0.196875	487.28		0.196875	586.44		0.193125	278.82		0.193125	1083.12		0.208718	754.39		0.208718	2120.83		0.194375	74.53		0.194375	286.4		0.196875	143.32		0.196875	15.24		0.193125	164.14		0.193125	652.11		0.195897	612.6		0.195897	1041.34
0.193125	194.16		0.193125	763.14		0.198125	433.18		0.198125	530.74		0.194375	270.11		0.194375	1018.66		0.208718	742.2		0.208718	1677.62		0.195625	0		0.195625	0		0.198125	345.36		0.198125	234.4		0.194375	153.2		0.194375	591.18		0.196875	167.05		0.196875	118.62
0.194375	203.55		0.194375	774.27		0.199375	374.9		0.199375	668.74		0.195625	141.27		0.195625	476.3		0.208718	741.8		0.208718	1528.46		0.195897	132.03		0.195897	400.79		0.199375	139.65		0.199375	29.6		0.195625	0		0.195625	0		0.198125	573.56		0.198125	908.19
0.195625	174.75		0.195625	581.25		0.200625	443.28		0.200625	601.36		0.195897	376.36		0.195897	1083.23		0.208718	631.94		0.208718	1199.76		0.195897	132.03		0.195897	400.79		0.200625	225.52		0.200625	27.5		0.195897	317.69		0.195897	919.42		0.199375	269.61		0.199375	513.09
0.195897	222.78		0.195897	651.82		0.201875	491.15		0.201875	653.38		0.195897	376.36		0.195897	1083.23		0.209375	502.23		0.209375	896.59		0.195897	111.37		0.195897	339.47		0.201875	244.51		0.201875	54.93		0.195897	178.11		0.195897	528.07		0.200625	250.28		0.200625	196.82
0.195897	329.3		0.195897	950.69		0.202308	420.96		0.202308	557.61		0.195897	309.3		0.195897	896.48		0.210625	316.46		0.210625	679.17		0.195897	199.23		0.195897	593.58		0.202308	318.6		0.202308	202.68		0.195897	178.11		0.195897	528.07		0.201875	359.18		0.201875	464.53
0.195897	329.3		0.195897	950.69		0.202308	402.31		0.202308	540.98		0.195897	312.52		0.195897	905.31		0.211875	572.42		0.211875	1215.62		0.195897	199.23		0.195897	593.58		0.202308	307.28		0.202308	207.08		0.195897	168.46		0.195897	500.72		0.202308	482.88		0.202308	806.86
0.195897	318.86		0.195897	921.33		0.203125	454.28		0.203125	553.28		0.195897	449.14		0.195897	1285.59		0.213125	525.34		0.213125	879.27		0.195897	221.26		0.195897	641.48		0.203125	392.85		0.203125	392.33		0.195897	228.09		0.195897	670.21		0.202308	448		0.202308	760.34
0.195897	354.77		0.195897	1020.88		0.204375	388.72		0.204375	571.42		0.195897	460.97		0.195897	1370.07		0.214375	438.2		0.214375	699.84		0.195897	56.82		0.195897	203.43		0.204375	289.92		0.204375	196.11		0.195897	122.56		0.195897	449.74		0.203125	470.57		0.203125	687.78
0.195897	244.26		0.195897	868.51		0.205625	432.46		0.205625	678.51		0.195897	244.37		0.195897	870.48		0.215128	611.5		0.215128	980.81		0.195897	244.94		0.195897	731.91		0.205625	200.46		0.205625	29.14		0.195897	374.35		0.195897	1077.56		0.204375	544.97		0.204375	1034.07
0.195897	267.58		0.195897	778.75		0.206875	420.49		0.206875	528.53		0.195897	461.01		0.195897	1370.4		0.215128	512.56		0.215128	873.48		0.195897	89.03		0.195897	259.61		0.206875	91.85		0.206875	20.24		0.195897	228.09		0.195897	670.21		0.205625	329.44		0.205625	526.94
0.195897	354.6		0.195897	1020.33		0.208125	427.95		0.208125	588.12		0.195897	315.53		0.195897	913.72		0.215625	535.45		0.215625	1122.57		0.195897	252.13		0.195897	753.32		0.208125	164.42		0.208125	17		0.195897	379.17		0.195897	1091.04		0.206875	95.66		0.206875	11.49
0.195897	273.79		0.195897	796.09		0.208718	420.94		0.208718	590.63		0.195897	312.52		0.195897	905.31		0.216875	817.12		0.216875	1827.31		0.196875	0		0.196875	0		0.208718	227.4		0.208718	181.37		0.195897	189.88		0.195897	561.83		0.208125	245.68		0.208125	324.45
0.195897	273.43		0.195897	795.08		0.208718	415.94		0.208718	547.36		0.196875	200.12		0.196875	602.76		0.218125	410.03		0.218125	722.07		0.198125	186.33		0.198125	519.71		0.208718	270.63		0.208718	235.99		0.196875	53.12		0.196875	172.85		0.208718	468.63		0.208718	753.72
0.196875	213.75		0.196875	639.09		0.208718	435.54		0.208718	578.83		0.198125	470.39		0.198125	1384.08		0.219375	618.93		0.219375	1027.06		0.199375	4.69		0.199375	20.11		0.208718	328.63		0.208718	244.59		0.198125	310.81		0.198125	886.31		0.208718	414.79		0.208718	911.62
0.198125	226.85		0.198125	652.79		0.208718	361.06		0.208718	591.97		0.199375	242.97		0.199375	925.04		0.220625	589.5		0.220625	970.16		0.200625	7.31		0.200625	30		0.208718	286.98		0.208718	299.67		0.199375	124.81		0.199375	488.31		0.208718	371.43		0.208718	804.05
0.199375	203.05		0.199375	777.15		0.208718	391.75		0.208718	647.85		0.200625	197.66		0.200625	730		0.221538	370.47		0.221538	619.05		0.201875	88.59		0.201875	255.05		0.208718	301.06		0.208718	203.13		0.200625	100.14		0.200625	382.85		0.208718	246.6		0.208718	454.51
0.200625	187.41		0.200625	689.16		0.208718	338.55		0.208718	617.16		0.201875	319.5		0.201875	917.23		0.221538	490.51		0.221538	848.81		0.202308	88.66		0.202308	294.48		0.208718	307.71		0.208718	181.37		0.201875	184.76		0.201875	541.99		0.208718	442.64		0.208718	721.87
0.201875	269.95		0.201875	778.53		0.208718	369.41		0.208718	706.34		0.202308	385.68		0.202308	1369.16		0.221538	895.96		0.221538	1786.81		0.202308	88.66		0.202308	294.48		0.208718	314.88		0.208718	483.78		0.202308	228.57		0.202308	781.53		0.208718	429.03		0.208718	726.91
0.202308	191.43		0.202308	656.12		0.208718	373.07		0.208718	710.75		0.202308	385.68		0.202308	1369.16		0.221538	896.3		0.221538	1844.8		0.203125	138.15		0.203125	378.64		0.208718	147.74		0.208718	31.14		0.202308	228.57		0.202308	781.53		0.208718	406.46		0.208718	890.34
0.202308	191.43		0.202308	656.12		0.208718	373.07		0.208718	710.75		0.203125	404.97		0.203125	1131.61		0.221538	486.05		0.221538	843.91		0.204375	142.14		0.204375	455.85		0.208718	292.55		0.208718	315.33		0.203125	265.44		0.203125	753.86		0.208718	407.87		0.208718	792.01
0.203125	231.26		0.203125	657.19		0.209375	408.64		0.209375	513.99		0.204375	427.14		0.204375	1454.31		0.221538	404.34		0.221538	680.13		0.205625	5.05		0.205625	19.54		0.209375	243.06		0.209375	35.09		0.204375	306.38		0.204375	997.65		0.208718	457.81		0.208718	899.75
0.204375	191.48		0.204375	633.15		0.210625	342.9		0.210625	690.97		0.205625	275.16		0.205625	951.9		0.221538	405.14		0.221538	682.02		0.206875	0		0.206875	0		0.210625	39.71		0.210625	14.61		0.205625	154.52		0.205625	546.47		0.209375	323.39		0.209375	471.69
0.205625	224.59		0.205625	781.53		0.211875	335.25		0.211875	573.57		0.206875	74.88		0.206875	297.47		0.221538	351.22		0.221538	622.32		0.208125	0		0.208125	0		0.211875	220.6		0.211875	182.83		0.206875	0		0.206875	0		0.210625	57.24		0.210625	187.86
0.206875	186.52		0.206875	693.45		0.213125	473.63		0.213125	694.15		0.208125	248.77		0.208125	768.84		0.221875	563.56		0.221875	966.55		0.208718	97.39		0.208718	312.34		0.213125	216.03		0.213125	89.13		0.208125	113.37		0.208125	364.41		0.211875	354.66		0.211875	697.21
0.208125	207.43		0.208125	642.58		0.214375	430.85		0.214375	631.06		0.208718	333.57		0.208718	1464.49		0.223125	878.08		0.223125	2299.82		0.208718	148.19		0.208718	617.01		0.214375	205.29		0.214375	27.62		0.208718	202.18		0.208718	853.88		0.213125	323.09		0.213125	475.39
0.208718	187.82		0.208718	793.93		0.215128	476.13		0.215128	615.75		0.208718	329.05		0.208718	1445.7		0.224375	568.32		0.224375	1047.19		0.208718	97.39		0.208718	312.34		0.215128	229.4		0.215128	20.5		0.208718	103.46		0.208718	449.81		0.214375	235.83		0.214375	199.5
0.208718	187.76		0.208718	793.66		0.215128	420.91		0.215128	523.04		0.208718	204.06		0.208718	861.94		0.225625	752.06		0.225625	1353.03		0.208718	97.39		0.208718	312.34		0.215128	251.8		0.215128	75.1		0.208718	237.04		0.208718	790.94		0.215128	388.71		0.215128	534.32
0.208718	187.71		0.208718	629.86		0.215625	355.79		0.215625	441.38		0.208718	333.72		0.208718	1465.08		0.226875	1240.11		0.226875	2795.6		0.208718	195.56		0.208718	637.04		0.215625	239.12		0.215625	77.39		0.208718	252.73		0.208718	840.94		0.215128	310.07		0.215128	487.6
0.208718	231.16		0.208718	769.86		0.216875	398.76		0.216875	552		0.208718	417.86		0.208718	1445.24		0.227949	596.07		0.227949	1068.58		0.208718	10.19		0.208718	45.12		0.216875	277.52		0.216875	168.96		0.208718	237.04		0.208718	790.94		0.215625	352.36		0.215625	573.64
0.208718	187.71		0.208718	629.86		0.218125	403.06		0.218125	620.38		0.208718	362.95		0.208718	1193.37		0.228125	327.79		0.228125	513.69		0.208718	44.74		0.208718	181.37		0.218125	172.42		0.218125	14.99		0.208718	202.39		0.208718	854.73		0.216875	459.06		0.216875	796.33
0.208718	187.76		0.208718	793.66		0.219375	485.13		0.219375	607.94		0.208718	370.97		0.208718	1218.99		0.229375	376.11		0.229375	677.6		0.208718	164.58		0.208718	683.92		0.219375	242.7		0.219375	31.32		0.208718	224.77		0.208718	752.08		0.218125	219.66		0.218125	236.5
0.208718	184.01		0.208718	618.46		0.220625	556.7		0.220625	782.99		0.208718	370.97		0.208718	1218.99		0.230625	302.66		0.230625	461.29		0.208718	65.32		0.208718	208.71		0.220625	232.38		0.220625	25.21		0.208718	237.04		0.208718	790.94		0.219375	414.45		0.219375	572.06
0.208718	187.71		0.208718	629.86		0.221538	419.68		0.221538	517.98		0.208718	370.97		0.208718	1218.99		0.231875	416.35		0.231875	692.98		0.209375	52.19		0.209375	192.1		0.221538	153.44		0.221538	22.84		0.208718	177.59		0.208718	754.39		0.220625	364.07		0.220625	485.95
0.208718	153.82		0.208718	654.29		0.221538	396.66		0.221538	540.78		0.209375	251.14		0.209375	920.94		0.233125	618.6		0.233125	1521.95		0.210625	0		0.210625	0		0.221538	119.73		0.221538	16.26		0.209375	135.59		0.209375	508.45		0.221538	271.64		0.221538	433.39
0.209375	195.25		0.209375	720.93		0.221538	396.66		0.221538	540.78		0.210625	212.92		0.210625	653.21		0.234359	640.04		0.234359	1109.09		0.211875	63.64		0.211875	208.44		0.221538	135.39		0.221538	18.79		0.210625	57.24		0.210625	187.87		0.221538	558.87		0.221538	889.45
0.210625	254.21		0.210625	773.07		0.221538	410.81		0.221538	579.93		0.211875	341.87		0.211875	1153.82		0.234359	631.27		0.234359	1071.45		0.213125	64.13		0.213125	188.5		0.221538	108.02		0.221538	12.29		0.211875	207.62		0.211875	712.96		0.221538	538.85		0.221538	944
0.211875	177.28		0.211875	611.21		0.221538	325.45		0.221538	389.3		0.213125	305.54		0.213125	890.47		0.234359	723.62		0.234359	1321.32		0.214375	0		0.214375	0		0.221538	152.65		0.221538	15.82		0.213125	164.03		0.213125	489.45		0.221538	120.96		0.221538	23.46
0.213125	276.94		0.213125	807.89		0.221538	328.57		0.221538	393.9		0.214375	187.05		0.214375	701.88		0.234359	628.32		0.234359	1070.37		0.215128	57.67		0.215128	162.22		0.221538	150.55		0.221538	16.6		0.214375	63.5		0.214375	254.16		0.221538	270.31		0.221538	398.21
0.214375	197.35		0.214375	736.45		0.221538	293.07		0.221538	323.14		0.215128	344.66		0.215128	964.75		0.234359	627.83		0.234359	1080.88		0.215128	0		0.215128	0		0.221538	294.2		0.221538	189.85		0.215128	145.99		0.215128	510.45		0.221538	124.7		0.221538	111.35
0.215128	190.01		0.215128	656.28		0.221538	307.12		0.221538	333.15		0.215128	270.91		0.215128	926.47		0.234359	601.87		0.234359	1126.48		0.215625	23.92		0.215625	95.91		0.221538	332.13		0.221538	181.37		0.215128	213.65		0.215128	607.85		0.221538	168.4		0.221538	202.51
0.215128	246.19		0.215128	694.99		0.221875	399.45		0.221875	447.11		0.215625	273.18		0.215625	1128.42		0.234359	337.3		0.234359	651.57		0.216875	130.45		0.216875	423.12		0.221875	222.91		0.221875	32.29		0.215625	153.22		0.215625	645.02		0.221538	165.04		0.221538	207.92
0.215625	145.58		0.215625	613.5		0.223125	451.79		0.223125	691.85		0.216875	404.27		0.216875	1407.61		0.234359	357.12		0.234359	659.65		0.218125	0		0.218125	0		0.223125	404.95		0.223125	475.61		0.216875	240.24		0.216875	803.19		0.221875	333.7		0.221875	464.76
0.216875	210.01		0.216875	702.66		0.224375	561.56		0.224375	981.8		0.218125	176.04		0.218125	747.32		0.234359	369.14		0.234359	683.48		0.219375	46.57		0.219375	129.61		0.224375	204.06		0.224375	155.39		0.218125	57.29		0.218125	259.01		0.223125	521.1		0.223125	992.37
0.218125	163.7		0.218125	693.83		0.225625	614.55		0.225625	884.92		0.219375	369.9		0.219375	1061.75		0.234359	398.92		0.234359	715.25		0.220625	39.05		0.220625	120.43		0.225625	423.64		0.225625	534.89		0.219375	222.72		0.219375	650		0.224375	301.49		0.224375	524.24
0.219375	241.25		0.219375	700.21		0.226875	580.69		0.226875	915.5		0.220625	315.34		0.220625	956.6		0.234375	658.35		0.234375	1136.87		0.221538	0		0.221538	0		0.226875	528.41		0.226875	834.01		0.220625	164.4		0.220625	510.27		0.225625	517.63		0.225625	763.25
0.220625	306.42		0.220625	928.91		0.228125	463.98		0.228125	726.46		0.221538	500.64		0.221538	1528.6		0.235625	607.68		0.235625	1514.58		0.221538	0		0.221538	0		0.227949	298.64		0.227949	85.26		0.221538	33.77		0.221538	131.17		0.226875	703.35		0.226875	1284.15
0.221538	113.77		0.221538	424.21		0.229375	487.49		0.229375	870.53		0.221538	500.64		0.221538	1528.6		0.236875	576.24		0.236875	941.55		0.221538	0		0.221538	0		0.228125	116.08		0.228125	16.85		0.221538	0		0.221538	0		0.227949	432.39		0.227949	626.34
0.221538	113.77		0.221538	424.21		0.230625	435.42		0.230625	680.29		0.221538	306.97		0.221538	900.65		0.238125	625.99		0.238125	1206.15		0.221538	0		0.221538	0		0.229375	106.68		0.229375	22.73		0.221538	315.59		0.221538	924.85		0.228125	113.76		0.228125	17.08
0.221538	216.36		0.221538	641.03		0.231875	359.96		0.231875	416.79		0.221538	191.23		0.221538	697.62		0.239375	415.16		0.239375	838.76		0.221538	0		0.221538	0		0.230625	84.55		0.230625	10.08		0.221538	71.26		0.221538	223.82		0.229375	101.36		0.229375	21.56
0.221538	185.72		0.221538	553.85		0.233125	383.54		0.233125	687.91		0.221538	191.23		0.221538	697.62		0.240625	504.91		0.240625	928.26		0.221538	0		0.221538	0		0.231875	181.82		0.231875	18.65		0.221538	315.59		0.221538	924.85		0.230625	102.56		0.230625	15.01
0.221538	216.36		0.221538	641.03		0.234359	530.74		0.234359	758.97		0.221538	253.58		0.221538	749.02		0.240769	531.09		0.240769	907.42		0.221538	127.89		0.221538	365.28		0.233125	287.82		0.233125	292.15		0.221538	148.03		0.221538	446.93		0.231875	191.85		0.231875	115.43
0.221538	220.71		0.221538	653.02		0.234359	455.78		0.234359	620.98		0.221538	299.57		0.221538	879.82		0.240769	482.62		0.240769	908.58		0.221538	127.89		0.221538	365.28		0.234359	267.97		0.234359	109.7		0.221538	142.04		0.221538	430.25		0.233125	385.8		0.233125	834.01
0.221538	216.36		0.221538	641.03		0.234359	567.75		0.234359	854.84		0.221538	253.99		0.221538	750.19		0.240769	270.4		0.240769	341.11		0.221875	0		0.221875	0		0.234359	296.66		0.234359	160.85		0.221538	73.34		0.221538	230.31		0.234359	435.41		0.234359	666.73
0.221538	190.46		0.221538	567.34		0.234359	532.85		0.234359	758.03		0.221875	294.41		0.221875	929.33		0.240769	326.28		0.240769	498.08		0.223125	156.45		0.223125	606.85		0.234359	492.82		0.234359	758.69		0.221875	155.72		0.221875	502.65		0.234359	462.7		0.234359	703.79
0.221875	180.62		0.221875	579.13		0.234359	398.02		0.234359	668.32		0.223125	378.65		0.223125	1547.84		0.240769	256.28		0.240769	285.08		0.224375	78.77		0.224375	247.08		0.234359	124.11		0.234359	24.01		0.223125	231.92		0.223125	910.66		0.234359	527.31		0.234359	844.17
0.223125	205.79		0.223125	809.51		0.234359	496.44		0.234359	669.29		0.224375	340.22		0.224375	986.94		0.240769	563.42		0.240769	982.29		0.225625	256.9		0.225625	776.2		0.234359	365.09		0.234359	384.85		0.224375	179.01		0.224375	530.53		0.234359	448.67		0.234359	670.45
0.224375	360.1		0.224375	1040.74		0.234359	447.63		0.234359	760.63		0.225625	397.86		0.225625	1154.69		0.240769	507.55		0.240769	987.53		0.226875	304.03		0.226875	951.02		0.234359	327.15		0.234359	442.11		0.225625	259.13		0.225625	761.97		0.234359	444.99		0.234359	682.44
0.225625	338.73		0.225625	985.02		0.234359	422.8		0.234359	682.96		0.226875	507.11		0.226875	1593.63		0.241875	648.08		0.241875	1181.19		0.227949	57.43		0.227949	181.37		0.234359	85.45		0.234359	14.07		0.226875	428.25		0.226875	1281.82		0.234359	164.74		0.234359	195.55
0.226875	345.01		0.226875	1036.9		0.234375	476		0.234375	663.42		0.227949	361.32		0.227949	1171.56		0.243125	756.74		0.243125	1589.66		0.228125	0		0.228125	0		0.234359	88.55		0.234359	13.6		0.227949	226.1		0.227949	743.39		0.234359	100.3		0.234359	48.33
0.227949	152.12		0.227949	507.75		0.235625	315.26		0.235625	625.24		0.228125	150.37		0.228125	541.93		0.244375	359.94		0.244375	601.05		0.229375	10.35		0.229375	35.44		0.234359	85.63		0.234359	19.56		0.228125	0		0.228125	0		0.234359	96.52		0.234359	104.94
0.228125	234.13		0.228125	829.28		0.236875	436.15		0.236875	561.92		0.229375	226.34		0.229375	709.42		0.245625	499.34		0.245625	986.55		0.230625	0		0.230625	0		0.234359	344.73		0.234359	347.87		0.229375	32.89		0.229375	109.29		0.234359	103.83		0.234359	131.75
0.229375	322.77		0.229375	999.43		0.238125	553.55		0.238125	876.28		0.230625	138.33		0.230625	484.4		0.246875	505.86		0.246875	945.46		0.231875	0		0.231875	0		0.234375	221.22		0.234375	50.31		0.230625	0		0.230625	0		0.234359	396.01		0.234359	693.78
0.230625	238.39		0.230625	815.31		0.239375	404.12		0.239375	712.53		0.231875	176.73		0.231875	760.26		0.247179	689.6		0.247179	1257.31		0.233125	94.82		0.233125	381.4		0.235625	237.79		0.235625	343.3		0.231875	38.43		0.231875	174.93		0.234375	392.4		0.234375	585.39
0.231875	111.17		0.231875	486.81		0.240625	291.93		0.240625	307.26		0.233125	354.44		0.233125	1528.51		0.248125	603.04		0.248125	1078.41		0.234359	330.26		0.234359	989.64		0.236875	187.19		0.236875	16.36		0.233125	194.64		0.233125	807.36		0.235625	352.51		0.235625	812.75
0.233125	175.79		0.233125	729.27		0.240769	474.12		0.240769	659.11		0.234359	454.24		0.234359	1408.29		0.249375	728.5		0.249375	1301.91		0.234359	0		0.234359	0		0.238125	320.06		0.238125	206.21		0.234359	238.77		0.234359	709.77		0.236875	331.13		0.236875	462.75
0.234359	290.42		0.234359	856.89		0.240769	399.57		0.240769	548.51		0.234359	182.39		0.234359	671.09		0.250625	253.21		0.250625	338.1		0.234359	179.39		0.234359	537.11		0.239375	89.59		0.239375	25.47		0.234359	35.18		0.234359	136.36		0.238125	435.37		0.238125	665.32
0.234359	239.8		0.234359	873.83		0.240769	392.43		0.240769	477.61		0.234359	245.2		0.234359	728.59		0.250625	713.25		0.250625	1507.37		0.234359	191.01		0.234359	572.82		0.240625	208.44		0.240625	31.08		0.234359	25.67		0.234359	99.68		0.239375	178.15		0.239375	303.9
0.234359	224.62		0.234359	819.82		0.240769	384.93		0.240769	389.96		0.234359	195.57		0.234359	717.95		0.251875	293.39		0.251875	537.5		0.234359	57.57		0.234359	164.5		0.240769	118.51		0.240769	13.4		0.234359	25.67		0.234359	99.68		0.240625	291.37		0.240625	407.7
0.234359	224.62		0.234359	819.82		0.240769	401.18		0.240769	530.11		0.234359	377.39		0.234359	1107.39		0.251875	693.93		0.251875	1650.37		0.234359	0		0.234359	0		0.240769	136.09		0.240769	10.96		0.234359	298.58		0.234359	881.91		0.240769	91.83		0.240769	10.11
0.234359	336.92		0.234359	989.57		0.240769	399.57		0.240769	548.51		0.234359	377.39		0.234359	1107.39		0.253125	628.94		0.253125	1697.29		0.234359	15.27		0.234359	45.46		0.240769	239.41		0.240769	20.38		0.234359	241.31		0.234359	717.09		0.240769	110.09		0.240769	9.35
0.234359	298.37		0.234359	879.58		0.240769	385.67		0.240769	485.39		0.234359	376.12		0.234359	1103.76		0.253125	494.92		0.253125	801.43		0.234359	0		0.234359	0		0.240769	238.01		0.240769	19.49		0.234359	67.96		0.234359	212.74		0.240769	147.26		0.240769	17.94
0.234359	298.37		0.234359	879.58		0.241875	424.45		0.241875	604.89		0.234359	409.41		0.234359	1199.07		0.25359	580.46		0.25359	994.85		0.234359	191.01		0.234359	572.82		0.240769	94.06		0.240769	8.76		0.234359	241.31		0.234359	717.09		0.240769	360.13		0.240769	547.43
0.234359	298.37		0.234359	879.58		0.243125	426.31		0.243125	551.53		0.234359	383.35		0.234359	1124.52		0.25359	532.5		0.25359	1015.36		0.234359	82.31		0.234359	236.64		0.240769	239.98		0.240769	20.36		0.234359	262.59		0.234359	778.7		0.240769	298.94		0.240769	514.94
0.234359	245.54		0.234359	727.68		0.244375	354.73		0.244375	441.9		0.234359	182.39		0.234359	671.09		0.25359	514		0.25359	1079.96		0.234375	40.72		0.234375	114.88		0.240769	220.48		0.240769	16.55		0.234359	251.05		0.234359	745.35		0.240769	405.27		0.240769	597.81
0.234359	239.79		0.234359	711.59		0.245625	365.11		0.245625	531.52		0.234375	392.88		0.234375	1101.37		0.25359	544.45		0.25359	1172.79		0.235625	145.09		0.235625	546.74		0.241875	232.56		0.241875	141.48		0.234375	229.86		0.234375	654.24		0.240769	328.18		0.240769	448.25
0.234375	275.3		0.234375	777.97		0.246875	418.18		0.246875	568.35		0.235625	365.58		0.235625	1460.43		0.25359	558.07		0.25359	1218.72		0.236875	7.77		0.236875	21.28		0.243125	363.82		0.243125	363.41		0.235625	206.03		0.235625	788.75		0.241875	400.89		0.241875	687.45
0.235625	193.22		0.235625	740.04		0.247179	449.27		0.247179	680.27		0.236875	339.8		0.236875	959.57		0.25359	487.98		0.25359	1019.31		0.238125	115.38		0.238125	420.41		0.244375	149.61		0.244375	17.38		0.236875	181.98		0.236875	524.03		0.243125	519.51		0.243125	939.53
0.236875	239.08		0.236875	680.85		0.248125	592.53		0.248125	966.71		0.238125	340.24		0.238125	1203.01		0.25359	507.2		0.25359	1031.45		0.239375	0		0.239375	0		0.245625	195.38		0.245625	25.59		0.238125	198.28		0.238125	711.05		0.244375	143.52		0.244375	75.85
0.238125	269.13		0.238125	955.33		0.249375	642.93		0.249375	1018.46		0.239375	263.43		0.239375	829.45		0.25359	661.4		0.25359	1221.88		0.240625	0		0.240625	0		0.246875	216.95		0.246875	25.72		0.239375	94.33		0.239375	310.93		0.245625	305.83		0.245625	535.26
0.239375	231.49		0.239375	729.45		0.250625	411.17		0.250625	649.13		0.240625	254.3		0.240625	869.88		0.254375	502.1		0.254375	759.89		0.240769	0		0.240769	0		0.247179	328.72		0.247179	243.61		0.240625	134.98		0.240625	471.47		0.246875	299.53		0.246875	423.63
0.240625	108.67		0.240625	384.5		0.250625	441.62		0.250625	586.47		0.240769	98.48		0.240769	430.08		0.254375	396.63		0.254375	784.81		0.240769	0		0.240769	0		0.248125	333.04		0.248125	346.78		0.240769	0		0.240769	0		0.247179	515.08		0.247179	861.5
0.240769	129.6		0.240769	557.79		0.251875	396.64		0.251875	478.22		0.240769	263.56		0.240769	1111.25		0.255625	243.69		0.255625	503.99		0.240769	34.47		0.240769	116.46		0.249375	328.38		0.249375	276.73		0.240769	0		0.240769	0		0.248125	398.95		0.248125	618.51
0.240769	177.27		0.240769	753.96		0.251875	465.89		0.251875	841.42		0.240769	231.89		0.240769	981.27		0.255625	845.91		0.255625	1784.68		0.240769	0		0.240769	0		0.250625	79.76		0.250625	6.75		0.240769	0		0.240769	0		0.249375	459.21		0.249375	670.62
0.240769	171.18		0.240769	728.84		0.253125	311.94		0.253125	654.3		0.240769	284.26		0.240769	945.14		0.256875	510.4		0.256875	922.23		0.240769	6.58		0.240769	30		0.250625	370.83		0.250625	286.11		0.240769	143.21		0.240769	613.94		0.250625	81.33		0.250625	7.99
0.240769	171.18		0.240769	728.84		0.253125	468.74		0.253125	694.16		0.240769	316.04		0.240769	1047.67		0.256875	754.31		0.256875	1783.38		0.240769	0		0.240769	0		0.251875	68.57		0.251875	13.5		0.240769	128.48		0.240769	552.83		0.250625	520.55		0.250625	920.73
0.240769	157.57		0.240769	673.12		0.25359	462.19		0.25359	680.57		0.240769	86.88		0.240769	382.79		0.258125	717.4		0.258125	1777.44		0.240769	0		0.240769	0		0.251875	323.68		0.251875	122.03		0.240769	192.56		0.240769	646.71		0.251875	62.08		0.251875	15.17
0.240769	222		0.240769	741.51		0.25359	533.15		0.25359	727.28		0.240769	125.71		0.240769	542.27		0.258125	341.5		0.258125	653.73		0.241875	63.95		0.241875	176.76		0.253125	171.06		0.253125	106.55		0.240769	145.86		0.240769	495.56		0.251875	446.02		0.251875	743.75
0.240769	167.11		0.240769	564.36		0.25359	473.68		0.25359	610.94		0.241875	415.97		0.241875	1159		0.259375	1042.87		0.259375	2433.77		0.243125	200.25		0.243125	688.07		0.253125	224.64		0.253125	24.23		0.241875	252.71		0.241875	713.32		0.253125	336.08		0.253125	823.19
0.241875	251.96		0.241875	710.24		0.25359	429.43		0.25359	739.51		0.243125	440.59		0.243125	1530.65		0.259375	621.04		0.259375	1109.29		0.244375	0		0.244375	0		0.25359	234.2		0.25359	100.71		0.243125	283.58		0.243125	984.64		0.253125	286.94		0.253125	315.85
0.243125	219.78		0.243125	767.18		0.25359	433.72		0.25359	770.5		0.244375	170.36		0.244375	698.1		0.26	822.83		0.26	1707.88		0.245625	1.97		0.245625	7.86		0.25359	216.08		0.25359	35.49		0.244375	30.37		0.244375	130.48		0.25359	391.51		0.25359	560.72
0.244375	144.48		0.244375	594.33		0.25359	402.14		0.25359	727		0.245625	288.28		0.245625	1071.37		0.26	819.79		0.26	1839.58		0.246875	0		0.246875	0		0.25359	171.53		0.25359	17.25		0.245625	145.03		0.245625	549.39		0.25359	451.31		0.25359	691.35
0.245625	169.51		0.245625	638.37		0.25359	408.01		0.25359	685.88		0.246875	259.49		0.246875	971.28		0.260625	230.4		0.260625	429.25		0.247179	138.17		0.247179	409.22		0.25359	250.52		0.25359	212.7		0.246875	124.89		0.246875	478.45		0.25359	390.2		0.25359	619.26
0.246875	198.07		0.246875	745.11		0.25359	430.2		0.25359	712.55		0.247179	463.37		0.247179	1473.36		0.261875	658.07		0.261875	1550.07		0.248125	171.47		0.248125	547.21		0.25359	202.13		0.25359	39.16		0.247179	292.28		0.247179	886.29		0.25359	329.35		0.25359	623.28
0.247179	271.57		0.247179	823.4		0.254375	503.1		0.254375	945.37		0.248125	355.82		0.248125	1092.04		0.263125	721.72		0.263125	1942.72		0.249375	157.22		0.249375	472.18		0.25359	243.43		0.25359	25.98		0.248125	222.92		0.248125	692.26		0.25359	372.15		0.25359	719.98
0.248125	347.45		0.248125	1065.47		0.254375	520.44		0.254375	689.41		0.249375	392.55		0.249375	1131.06		0.264375	574.71		0.264375	1096.06		0.250625	0		0.250625	0		0.25359	324.98		0.25359	252.35		0.249375	239.97		0.249375	699.95		0.25359	310.95		0.25359	553.08
0.249375	378.63		0.249375	1090.39		0.255625	295.22		0.255625	527.38		0.250625	93.19		0.250625	386.18		0.265625	609.88		0.265625	1563		0.250625	181.18		0.250625	654.4		0.25359	220.48		0.25359	19.65		0.250625	0		0.250625	0		0.25359	327.48		0.25359	551.13
0.250625	178.05		0.250625	717.18		0.255625	465.12		0.255625	801.6		0.250625	424.1		0.250625	1534.32		0.266875	1062.99		0.266875	2389.4		0.251875	0		0.251875	0		0.254375	224.77		0.254375	24.27		0.250625	275.19		0.250625	1004.14		0.25359	355.48		0.25359	656.68
0.250625	204.51		0.250625	750.41		0.256875	365.55		0.256875	396.06		0.251875	163.57		0.251875	557.51		0.268125	511.23		0.268125	1308.83		0.251875	47.84		0.251875	184.6		0.254375	63.75		0.254375	28.75		0.251875	0		0.251875	0		0.254375	271.29		0.254375	297.7
0.251875	264.87		0.251875	888.03		0.256875	443.73		0.256875	561.69		0.251875	336.61		0.251875	1324.94		0.269375	551.4		0.269375	1006.58		0.253125	28.35		0.253125	101.56		0.255625	40.83		0.255625	18.28		0.251875	207.39		0.251875	825.27		0.254375	104.6		0.254375	134.09
0.251875	161.19		0.251875	645.45		0.258125	420.4		0.258125	710.22		0.253125	360.07		0.253125	1524.85		0.270625	146.79		0.270625	183.38		0.253125	29.79		0.253125	117		0.256875	324.85		0.256875	181.37		0.253125	108.84		0.253125	382.29		0.255625	569.37		0.255625	1138.08
0.253125	250.83		0.253125	855.62		0.258125	294.88		0.258125	594.73		0.253125	246.53		0.253125	842.95		0.271875	381.05		0.271875	842.39		0.25359	19.63		0.25359	77.06		0.256875	239.33		0.256875	24.03		0.253125	201.15		0.253125	814.82		0.255625	41.58		0.255625	18.72
0.253125	182.51		0.253125	740.07		0.259375	477.04		0.259375	862.34		0.25359	373.17		0.25359	1156.57		0.273125	564.04		0.273125	1035.05		0.25359	117.08		0.25359	467.64		0.258125	213.76		0.258125	275.7		0.25359	165.09		0.25359	650.14		0.256875	319.79		0.256875	353.79
0.25359	186.63		0.25359	731.98		0.259375	513.9		0.259375	766.48		0.25359	331.11		0.25359	1029.16		0.274375	820.17		0.274375	1829.29		0.25359	56.87		0.25359	224.15		0.258125	44.9		0.258125	10.51		0.25359	239.7		0.25359	750.47		0.256875	486.76		0.256875	893.39
0.25359	277.45		0.25359	864.6		0.26	455.06		0.26	637.17		0.25359	301.76		0.25359	1171.72		0.275625	490		0.275625	1029.14		0.25359	20.79		0.25359	82.69		0.259375	256.45		0.259375	177.77		0.25359	165.09		0.25359	650.14		0.258125	429.99		0.258125	1017.55
0.25359	186.63		0.25359	731.98		0.26	393.05		0.26	664.41		0.25359	326.52		0.25359	1265.77		0.276875	660.44		0.276875	1249.66		0.25359	20.79		0.25359	82.69		0.259375	472		0.259375	854.19		0.25359	186.74		0.25359	733.22		0.258125	69.13		0.258125	105.7
0.25359	209.51		0.25359	818.93		0.260625	277.51		0.260625	400.34		0.25359	276.4		0.25359	1075.21		0.278125	352.73		0.278125	536.07		0.25359	157.36		0.25359	494.21		0.26	329.01		0.26	184.81		0.25359	199.8		0.25359	783.18		0.259375	381.45		0.259375	614.79
0.25359	224.79		0.25359	877.34		0.261875	521.07		0.261875	1022.75		0.25359	276.4		0.25359	1075.21		0.279375	663.39		0.279375	1414.78		0.25359	8.36		0.25359	25.34		0.26	266.49		0.26	213.94		0.25359	143.7		0.25359	568.28		0.259375	655.72		0.259375	1333.69
0.25359	220.91		0.25359	862.52		0.263125	402.78		0.263125	767.42		0.25359	284.26		0.25359	1105.27		0.280625	592.76		0.280625	1158.78		0.25359	19.42		0.25359	76.23		0.260625	51.68		0.260625	11.64		0.25359	143.7		0.25359	568.28		0.26	553.9		0.26	1013.03
0.25359	220.91		0.25359	862.52		0.264375	474.72		0.264375	699.23		0.25359	284.26		0.25359	1105.27		0.281875	392.92		0.281875	588.21		0.254375	0		0.254375	0		0.261875	347.22		0.261875	477.48		0.25359	193.45		0.25359	609.31		0.26	507.25		0.26	1045.89
0.25359	218.86		0.25359	686.5		0.265625	215.38		0.265625	326.16		0.254375	265.21		0.254375	848.17		0.283125	287		0.283125	609.31		0.254375	0		0.254375	0		0.263125	376.76		0.263125	609.9		0.254375	44.82		0.254375	132.7		0.260625	30.02		0.260625	8.17
0.254375	358.79		0.254375	1008.28		0.266875	519.33		0.266875	907.71		0.254375	266.38		0.254375	755.24		0.284375	484.74		0.284375	963.19		0.255625	311.17		0.255625	969.68		0.264375	235.46		0.264375	26.5		0.254375	97.29		0.254375	323.69		0.261875	415.09		0.261875	818.07
0.254375	230.46		0.254375	738.17		0.268125	384.23		0.268125	800.81		0.255625	145.61		0.255625	493		0.285625	762.31		0.285625	1608.5		0.255625	0		0.255625	0		0.265625	186.04		0.265625	181.37		0.255625	0		0.255625	0		0.263125	489.09		0.263125	1150.34
0.255625	180.84		0.255625	606.13		0.269375	439.13		0.269375	582.77		0.255625	533.71		0.255625	1645.01		0.286875	426.75		0.286875	696.49		0.256875	49.01		0.256875	181.37		0.266875	522.52		0.266875	949.08		0.255625	371.15		0.255625	1130.15		0.264375	361.77		0.264375	523.66
0.255625	320.2		0.255625	977.13		0.270625	318.38		0.270625	442.39		0.256875	245.52		0.256875	947.04		0.288125	767.72		0.288125	1367.97		0.256875	0		0.256875	0		0.268125	153.82		0.268125	61.53		0.256875	232.91		0.256875	886.5		0.265625	371.87		0.265625	904.64
0.256875	132.01		0.256875	510.8		0.271875	424.1		0.271875	825.52		0.256875	407.21		0.256875	1550.7		0.289375	453.14		0.289375	895.34		0.258125	0		0.258125	0		0.269375	223.58		0.269375	21.19		0.256875	116.85		0.256875	461.27		0.266875	692.03		0.266875	1361.04
0.256875	195.79		0.256875	757.91		0.273125	383.78		0.273125	419.98		0.258125	427.73		0.258125	1481.93		0.290625	826.02		0.290625	2014.53		0.258125	125.83		0.258125	434.4		0.270625	37.03		0.270625	7.32		0.258125	274.35		0.258125	958.81		0.268125	299.58		0.268125	671.18
0.258125	180.9		0.258125	638.3		0.274375	554.09		0.274375	1123.11		0.258125	232.3		0.258125	680.44		0.291875	303.02		0.291875	640.97		0.259375	136.21		0.259375	402.22		0.271875	120.38		0.271875	23.88		0.258125	0		0.258125	0		0.269375	339.99		0.269375	504.04
0.258125	252.1		0.258125	735.54		0.275625	427.44		0.275625	768.48		0.259375	525.69		0.259375	1707.57		0.293125	718.85		0.293125	1704.8		0.259375	288.36		0.259375	958.08		0.273125	248.88		0.273125	21.96		0.259375	415.21		0.259375	1321.15		0.270625	37.03		0.270625	7.32
0.259375	306.39		0.259375	979.55		0.276875	477.61		0.276875	674.7		0.259375	363.98		0.259375	1034.09		0.294375	722.02		0.294375	1934.4		0.26	143.6		0.26	447.76		0.274375	504.73		0.274375	1084.15		0.259375	205.02		0.259375	590.54		0.271875	180.36		0.271875	298.59
0.259375	311.35		0.259375	886.28		0.278125	391.87		0.278125	430.31		0.26	516.29		0.26	1707.9		0.295625	546.55		0.295625	996.54		0.26	143.6		0.26	447.76		0.275625	162.25		0.275625	35.73		0.26	320.23		0.26	1014.76		0.273125	377.09		0.273125	517.27
0.26	224.07		0.26	715.06		0.279375	495.05		0.279375	896.18		0.26	516.29		0.26	1707.9		0.296875	131.72		0.296875	221.04		0.260625	0		0.260625	0		0.276875	303.78		0.276875	206.91		0.26	320.23		0.26	1014.76		0.274375	507.9		0.274375	1055.45
0.26	224.07		0.26	715.06		0.280625	431.92		0.280625	541.21		0.260625	133.82		0.260625	461.48		0.298125	1497.01		0.298125	4012.78		0.261875	189.92		0.261875	770.25		0.278125	161.02		0.278125	9.87		0.260625	0		0.260625	0		0.275625	300.42		0.275625	550.73
0.260625	160.86		0.260625	549.31		0.281875	599.6		0.281875	921.79		0.261875	382.53		0.261875	1593.92		0.299375	412.18		0.299375	826.91		0.263125	150.98		0.263125	633.89		0.279375	260.12		0.279375	258.74		0.261875	213.79		0.261875	852.41		0.276875	456.06		0.276875	687.5
0.261875	276.78		0.261875	1095.73		0.283125	420.11		0.283125	845.66		0.263125	396.28		0.263125	1756.06		0.300625	584.81		0.300625	1144.88		0.264375	38.16		0.264375	138.55		0.280625	274.19		0.280625	35.99		0.263125	249.26		0.263125	1058.22		0.278125	158.01		0.278125	15.53
0.263125	206.63		0.263125	879.42		0.284375	344.15		0.284375	480.78		0.264375	316.52		0.264375	1136.23		0.301875	500.59		0.301875	1124.89		0.265625	47.48		0.265625	181.37		0.281875	111.3		0.281875	11.72		0.264375	160.95		0.264375	586.76		0.279375	404.19		0.279375	780.48
0.264375	249.24		0.264375	898.11		0.285625	450.03		0.285625	761.78		0.265625	393.78		0.265625	1556.67		0.303125	1113.47		0.303125	2478.05		0.266875	338.63		0.266875	1030.84		0.283125	58.74		0.283125	10.79		0.265625	222.82		0.265625	874.05		0.280625	405.74		0.280625	598.07
0.265625	85.43		0.265625	346.56		0.286875	486.89		0.286875	727.72		0.266875	592.47		0.266875	1782.42		0.304375	554.47		0.304375	1152.96		0.268125	5.45		0.268125	24.31		0.284375	144.26		0.284375	17.57		0.266875	458.96		0.266875	1339.05		0.281875	124.41		0.281875	11.89
0.266875	340.49		0.266875	997.9		0.288125	658.39		0.288125	1040.58		0.268125	279.11		0.268125	1175.29		0.305625	642.59		0.305625	1115.97		0.269375	0		0.269375	0		0.285625	392.11		0.285625	505.32		0.268125	151.56		0.268125	646.55		0.283125	63.98		0.283125	17.83
0.268125	210.94		0.268125	892.17		0.289375	458.48		0.289375	753.19		0.269375	307.25		0.269375	1033.67		0.306875	462.16		0.306875	855.45		0.270625	0		0.270625	0		0.286875	136.46		0.286875	16.03		0.269375	161.82		0.269375	553.03		0.284375	214.51		0.284375	312.18
0.269375	224.78		0.269375	760.34		0.290625	425.52		0.290625	564.72		0.270625	48.33		0.270625	191.91		0.308125	737.57		0.308125	1445.05		0.271875	0		0.271875	0		0.288125	492.12		0.288125	679.29		0.270625	0		0.270625	0		0.285625	497.26		0.285625	924.97
0.270625	145.65		0.270625	562.92		0.291875	543.71		0.291875	1133.99		0.271875	216.02		0.271875	838.8		0.309375	339.39		0.309375	680.74		0.273125	0		0.273125	0		0.289375	138.54		0.289375	18.35		0.271875	75.86		0.271875	304.82		0.286875	164.03		0.286875	117.98
0.271875	236.04		0.271875	913.76		0.293125	414.73		0.293125	586.74		0.273125	326.47		0.273125	1156.81		0.310625	488.38		0.310625	802.32		0.274375	383.93		0.274375	1241.2		0.290625	360.14		0.290625	278.94		0.273125	163.34		0.273125	587.3		0.288125	579.49		0.288125	941.88
0.273125	159.98		0.273125	575.77		0.294375	412.36		0.294375	789.13		0.274375	527.44		0.274375	1750.97		0.311875	1420.14		0.311875	3169.98		0.275625	42.03		0.275625	145.16		0.291875	0		0.291875	0		0.274375	330.33		0.274375	1049.06		0.289375	228.18		0.289375	323.8
0.274375	370.8		0.274375	1173.97		0.295625	489.45		0.295625	695.37		0.275625	297.25		0.275625	1023.12		0.313125	729.12		0.313125	1629.03		0.276875	138.64		0.276875	454.31		0.293125	275.09		0.293125	75.49		0.275625	156.96		0.275625	548.03		0.290625	542.06		0.290625	1051.18
0.275625	229.16		0.275625	791.67		0.296875	304.88		0.296875	573.69		0.276875	377.55		0.276875	1242.79		0.314375	448.16		0.314375	847.36		0.278125	0		0.278125	0		0.294375	311.4		0.294375	342.47		0.276875	230.22		0.276875	764.69		0.291875	35.37		0.291875	11.74
0.276875	252.39		0.276875	835.85		0.298125	597.79		0.298125	864.56		0.278125	150.49		0.278125	627.92		0.315625	702.68		0.315625	1434.95		0.279375	135.93		0.279375	460.17		0.295625	239.09		0.295625	25.24		0.278125	0		0.278125	0		0.293125	464.19		0.293125	866.18
0.278125	151.47		0.278125	630.61		0.299375	447.86		0.299375	791.6		0.279375	398.22		0.279375	1314.78		0.316875	365.28		0.316875	762.12		0.280625	18.15		0.280625	70.53		0.296875	0		0.296875	0		0.279375	239.85		0.279375	799.06		0.294375	457.18		0.294375	1064.5
0.279375	305.35		0.279375	1011.76		0.300625	475.69		0.300625	754.19		0.280625	331.51		0.280625	1269.12		0.318125	759.21		0.318125	1500.47		0.281875	0		0.281875	0		0.298125	595.13		0.298125	835.64		0.280625	172.28		0.280625	667.64		0.295625	350.6		0.295625	505.21
0.280625	170.67		0.280625	661.6		0.301875	336.85		0.301875	459.95		0.281875	221.49		0.281875	661.56		0.319375	505.65		0.319375	1015.09		0.283125	0		0.283125	0		0.299375	98.55		0.299375	15		0.281875	0		0.281875	0		0.296875	0		0.296875	0
0.281875	346.66		0.281875	1024.53		0.303125	515.34		0.303125	736.9		0.283125	165.82		0.283125	626.88		0.320625	465.02		0.320625	814.19		0.284375	0		0.284375	0		0.300625	236.25		0.300625	106.24		0.283125	0		0.283125	0		0.298125	770.34		0.298125	1455.79
0.283125	248.28		0.283125	929.41		0.304375	467.73		0.304375	749.66		0.284375	297.37		0.284375	976.18		0.321875	530.48		0.321875	1146.82		0.285625	257.34		0.285625	836.82		0.301875	207.92		0.301875	31.24		0.284375	116.01		0.284375	390.22		0.299375	148.53		0.299375	157.22
0.284375	168.47		0.284375	560.06		0.305625	470.32		0.305625	621.4		0.285625	492.32		0.285625	1675.93		0.323125	715.78		0.323125	1390.18		0.286875	0		0.286875	0		0.303125	441.63		0.303125	420.05		0.285625	298.13		0.285625	968.29		0.300625	355.49		0.300625	590.56
0.285625	285.71		0.285625	927.62		0.306875	491.29		0.306875	831.87		0.286875	237.98		0.286875	790.52		0.324375	472.72		0.324375	814.06		0.288125	356.25		0.288125	1036.05		0.304375	235.35		0.304375	30.49		0.286875	45.44		0.286875	155.43		0.301875	316.67		0.301875	592.12
0.286875	267.47		0.286875	885.42		0.308125	604.07		0.308125	1038.6		0.288125	525.72		0.288125	1564.29		0.325625	710.65		0.325625	1640.69		0.289375	0		0.289375	0		0.305625	240.59		0.305625	53.09		0.288125	338.14		0.288125	955.7		0.303125	715.01		0.303125	1330.51
0.288125	410.09		0.288125	1153.77		0.309375	406.39		0.309375	720.94		0.289375	272.4		0.289375	945.27		0.326875	239.05		0.326875	314.75		0.290625	174.67		0.290625	659.94		0.306875	182.49		0.306875	26.24		0.289375	100.12		0.289375	357.18		0.304375	343.37		0.304375	538.76
0.289375	235.47		0.289375	818.38		0.310625	522.06		0.310625	755.28		0.290625	478.68		0.290625	1862.84		0.328125	464.28		0.328125	966.19		0.291875	0		0.291875	0		0.308125	389.98		0.308125	516.56		0.290625	291.73		0.290625	1109.64		0.305625	398.78		0.305625	587.53
0.290625	193.24		0.290625	739.85		0.311875	701.42		0.311875	1122.19		0.291875	209.74		0.291875	623.34		0.329375	910.04		0.329375	1993.52		0.293125	79.52		0.293125	307.86		0.309375	81.82		0.309375	13.48		0.291875	0		0.291875	0		0.306875	199.67		0.306875	269.14
0.291875	399.75		0.291875	1172.72		0.313125	444.35		0.313125	832.43		0.293125	424.45		0.293125	1735.75		0.330625	617.16		0.330625	1305.89		0.294375	147.3		0.294375	609.54		0.310625	156.85		0.310625	12.6		0.293125	244.77		0.293125	956.21		0.308125	496.71		0.308125	917.77
0.293125	201.96		0.293125	791.02		0.314375	625.83		0.314375	1147.15		0.294375	446.94		0.294375	1946.41		0.331875	483.55		0.331875	821.17		0.295625	8.5		0.295625	28.81		0.311875	702.2		0.311875	1165.58		0.294375	264.4		0.294375	1104.46		0.309375	110.11		0.309375	21.23
0.294375	199.83		0.294375	837.85		0.315625	511.29		0.315625	934.9		0.295625	301.8		0.295625	1042.31		0.333125	628.07		0.333125	1247.91		0.296875	0		0.296875	0		0.313125	244.78		0.313125	296.04		0.295625	169.08		0.295625	590.4		0.310625	200.09		0.310625	179.99
0.295625	228.91		0.295625	793.34		0.316875	518.55		0.316875	1014.79		0.296875	0		0.296875	0		0.334375	799.31		0.334375	1955.58		0.298125	339.48		0.298125	1098.83		0.314375	112.7		0.314375	17.92		0.296875	0		0.296875	0		0.311875	777.64		0.311875	1416.55
0.296875	187.45		0.296875	640.17		0.318125	495.46		0.318125	817.17		0.298125	595.27		0.298125	1844.43		0.335625	706.44		0.335625	1409.96		0.299375	0		0.299375	0		0.315625	344.08		0.315625	544.52		0.298125	468.93		0.298125	1456.65		0.313125	434.05		0.313125	893.19
0.298125	324.17		0.298125	1011.48		0.319375	401.94		0.319375	599.13		0.299375	266.18		0.299375	926.55		0.336875	752.33		0.336875	1823.66		0.300625	62.32		0.300625	202.79		0.316875	72.54		0.316875	12.99		0.299375	56.54		0.299375	202.2		0.314375	153.27		0.314375	211.1
0.299375	274.22		0.299375	953.17		0.320625	569.92		0.320625	958.22		0.300625	349.14		0.300625	1135.65		0.338125	1007.58		0.338125	1956.27		0.301875	0		0.301875	0		0.318125	281.74		0.318125	187.82		0.300625	191.6		0.300625	629.5		0.315625	459.22		0.315625	907.17
0.300625	274.55		0.300625	895.35		0.321875	379.11		0.321875	541.41		0.301875	277.05		0.301875	1152.66		0.339375	684.75		0.339375	1482.62		0.303125	244.03		0.303125	742.64		0.319375	176.55		0.319375	16.37		0.301875	152.37		0.301875	640.21		0.316875	100.36		0.316875	81.27
0.301875	154.46		0.301875	647.91		0.323125	468.76		0.323125	652.91		0.303125	628.27		0.303125	1922.28		0.340625	879.22		0.340625	2039.49		0.304375	0		0.304375	0		0.320625	126.17		0.320625	22.79		0.303125	440.72		0.303125	1327.67		0.318125	486.95		0.318125	867.97
0.303125	277.56		0.303125	841.02		0.324375	540.56		0.324375	838.57		0.304375	307.54		0.304375	1213.5		0.341875	727.97		0.341875	1470		0.305625	108.23		0.305625	305.67		0.321875	206.21		0.321875	24.21		0.304375	148.01		0.304375	591.2		0.319375	276.46		0.319375	414.93
0.304375	216.08		0.304375	856.32		0.325625	490.85		0.325625	928.64		0.305625	432.07		0.305625	1222.57		0.343125	718.07		0.343125	1382.35		0.306875	0		0.306875	0		0.323125	263.99		0.323125	91.5		0.305625	235.47		0.305625	672.61		0.320625	152.6		0.320625	107.94
0.305625	300.56		0.305625	854.23		0.326875	399.47		0.326875	505.16		0.306875	235.92		0.306875	938.83		0.344375	661.2		0.344375	1184.13		0.308125	253.21		0.308125	776.46		0.324375	116.39		0.324375	11.83		0.306875	77.28		0.306875	314.89		0.321875	340.91		0.321875	625.08
0.306875	244.59		0.306875	971.98		0.328125	390.47		0.328125	588.77		0.308125	519.65		0.308125	1635.27		0.345625	502.59		0.345625	1134.44		0.309375	0		0.309375	0		0.325625	384.01		0.325625	573.18		0.308125	320.81		0.308125	959.08		0.323125	460.09		0.323125	721.09
0.308125	378.36		0.308125	1127.57		0.329375	527.23		0.329375	765.78		0.309375	168.95		0.309375	704.03		0.346875	185.72		0.346875	30.31		0.310625	0		0.310625	0		0.326875	77.01		0.326875	8.09		0.309375	0		0.309375	0		0.324375	188.09		0.324375	229.81
0.309375	211.84		0.309375	878.57		0.330625	488.01		0.330625	827.55		0.310625	296.39		0.310625	888.58		0.348125	540.6		0.348125	1099.05		0.311875	479.27		0.311875	1391.26		0.328125	153.34		0.328125	22.5		0.310625	75.8		0.310625	232.44		0.325625	489.27		0.325625	1034.66
0.310625	327.86		0.310625	980.54		0.331875	534.88		0.331875	797.18		0.311875	686.17		0.311875	2017.25		0.349375	424.94		0.349375	763.17		0.313125	134.96		0.313125	410.34		0.329375	418.53		0.329375	368.94		0.311875	477.36		0.311875	1343.1		0.326875	74.8		0.326875	6.41
0.311875	429.46		0.311875	1208.69		0.333125	482.6		0.333125	771.86		0.313125	440.39		0.313125	1346.01		0.350625	393.41		0.350625	848.64		0.314375	25.48		0.314375	83.96		0.330625	214.06		0.330625	25.09		0.313125	276.35		0.313125	849.81		0.328125	214.94		0.328125	251.97
0.313125	276.35		0.313125	849.11		0.334375	519.65		0.334375	868.67		0.314375	302.89		0.314375	895.6		0.351875	920.56		0.351875	2030.46		0.315625	259.43		0.315625	753.43		0.331875	149.34		0.331875	30.14		0.314375	0		0.314375	0		0.329375	610.46		0.329375	1124.29
0.314375	415.82		0.314375	1223.34		0.335625	450.86		0.335625	628.89		0.315625	480.37		0.315625	1370.74		0.353125	571.2		0.353125	1155.86		0.316875	0		0.316875	0		0.333125	178		0.333125	21.6		0.315625	324.35		0.315625	930.02		0.330625	370.26		0.330625	672.22
0.315625	370.74		0.315625	1060.18		0.336875	350		0.336875	559.69		0.316875	231.48		0.316875	793.36		0.354375	570.53		0.354375	1244.05		0.318125	121.86		0.318125	369.17		0.334375	461.76		0.334375	639.2		0.316875	13.94		0.316875	48.93		0.331875	111.42		0.331875	24.7
0.316875	335.16		0.316875	1141.79		0.338125	485.75		0.338125	691.7		0.318125	521.5		0.318125	1587.27		0.355625	396		0.355625	661.59		0.319375	0		0.319375	0		0.335625	274.76		0.335625	178.28		0.318125	326.37		0.318125	998.72		0.333125	367.12		0.333125	632.89
0.318125	298.51		0.318125	913.93		0.339375	505.84		0.339375	843.34		0.319375	286.29		0.319375	1060.22		0.356875	498.9		0.356875	1092.28		0.320625	15.56		0.320625	49.97		0.336875	218.76		0.336875	181.02		0.319375	130.87		0.319375	491.42		0.334375	573.61		0.334375	1158.08
0.319375	203.44		0.319375	756.62		0.340625	494.21		0.340625	850.66		0.320625	287.77		0.320625	885.29		0.358125	700.02		0.358125	1344.06		0.321875	0		0.321875	0		0.338125	417.25		0.338125	351.21		0.320625	56.73		0.320625	178.16		0.335625	491.32		0.335625	888.6
0.320625	391.69		0.320625	1199.14		0.341875	540.16		0.341875	854.15		0.321875	306.5		0.321875	1201.22		0.359375	702.01		0.359375	1467.71		0.323125	53.86		0.323125	168.51		0.339375	328.16		0.339375	299.21		0.321875	169.37		0.321875	669.17		0.336875	436.71		0.336875	977.03
0.321875	186.76		0.321875	736.4		0.343125	472.72		0.343125	734.4		0.323125	485.89		0.323125	1535.92		0.360625	722.87		0.360625	1764.4		0.324375	0		0.324375	0		0.340625	410.63		0.340625	557.24		0.323125	284.83		0.323125	905.82		0.338125	709.93		0.338125	1235.19
0.323125	253.45		0.323125	806.81		0.345625	394.06		0.345625	728.52		0.324375	299.18		0.324375	885.33		0.361875	857.33		0.361875	1625.65		0.325625	268.97		0.325625	1025.21		0.341875	394.12		0.341875	467.52		0.324375	87.08		0.324375	262.48		0.339375	492.99		0.339375	904.15
0.324375	306.08		0.324375	904.79		0.346875	494.2		0.346875	697.9		0.325625	486.47		0.325625	1914.73		0.363125	233.34		0.363125	234.06		0.326875	0		0.326875	0		0.343125	231.98		0.343125	85.22		0.325625	291.89		0.325625	1097.68		0.340625	552.92		0.340625	1058.14
0.325625	298.88		0.325625	1122.92		0.348125	491		0.348125	815.93		0.326875	104.47		0.326875	365.63		0.364375	1425.71		0.364375	3305.82		0.328125	0		0.328125	0		0.344375	323.95		0.344375	322.61		0.326875	0		0.326875	0		0.341875	519		0.341875	912.86
0.326875	197.98		0.326875	683.14		0.349375	444.35		0.349375	602.21		0.328125	263.09		0.328125	1045.23		0.365625	586.69		0.365625	1357.92		0.329375	180.6		0.329375	577.79		0.345625	163.54		0.345625	21.98		0.328125	74.57		0.328125	302.14		0.343125	452.16		0.343125	786.65
0.328125	183.31		0.328125	731.5		0.350625	376.61		0.350625	742.31		0.329375	564.82		0.329375	1903.14		0.366875	711.29		0.366875	1756.46		0.330625	43.35		0.330625	151.5		0.346875	91.31		0.346875	15.09		0.329375	356.69		0.329375	1146.8		0.344375	389.99		0.344375	584.98
0.329375	268.08		0.329375	864.38		0.351875	529.37		0.351875	792.7		0.330625	389.14		0.330625	1354.85		0.368125	1214.63		0.368125	2512.15		0.331875	0		0.331875	0		0.348125	157.8		0.348125	27.66		0.330625	200.14		0.330625	702.45		0.345625	264.39		0.345625	472.8
0.330625	278.25		0.330625	971.7		0.353125	474.84		0.353125	794.15		0.331875	275.48		0.331875	807.8		0.369375	464.68		0.369375	763.43		0.333125	27.09		0.333125	84.58		0.350625	36		0.350625	13.25		0.331875	0		0.331875	0		0.346875	82.47		0.346875	10.81
0.331875	316.33		0.331875	925.2		0.354375	595.71		0.354375	1188.29		0.333125	420.77		0.333125	1309.81		0.370625	797.75		0.370625	1976.04		0.334375	271.41		0.334375	1075.15		0.351875	498.42		0.351875	632.42		0.333125	221.04		0.333125	693.43		0.348125	250.63		0.348125	417.93
0.333125	277.11		0.333125	866.1		0.355625	469.68		0.355625	708.31		0.334375	528.42		0.334375	2144.79		0.371875	559.96		0.371875	1231.8		0.335625	98.08		0.335625	297.2		0.353125	215.7		0.353125	31.35		0.334375	319.95		0.334375	1245.53		0.349375	139.04		0.349375	16.02
0.334375	259.91		0.334375	1013.54		0.356875	462.49		0.356875	848.51		0.335625	490.98		0.335625	1502.04		0.373125	325.96		0.373125	774.48		0.336875	52.78		0.336875	181.37		0.354375	248.12		0.354375	60.54		0.335625	322.75		0.335625	991.54		0.350625	105.4		0.350625	181.37
0.335625	227.64		0.335625	702.22		0.358125	682.11		0.358125	1165.11		0.336875	444.76		0.336875	1542.47		0.374375	921.95		0.374375	2200.31		0.338125	220.91		0.338125	602.37		0.355625	116.93		0.355625	17.61		0.336875	290.1		0.336875	1010.31		0.351875	649.7		0.351875	1251.34
0.336875	193.98		0.336875	678.87		0.359375	599.71		0.359375	1106.62		0.338125	720.74		0.338125	2008.75		0.375625	785.22		0.375625	1554.54		0.339375	134.32		0.339375	482.78		0.356875	165.53		0.356875	20.54		0.338125	506.73		0.338125	1389.44		0.353125	312.77		0.353125	473.44
0.338125	293.04		0.338125	807.68		0.360625	367.52		0.360625	453.58		0.339375	429.2		0.339375	1546.9		0.376875	349.23		0.376875	571.91		0.340625	256.21		0.340625	866.99		0.358125	307.3		0.358125	230.22		0.339375	277.45		0.339375	1004.06		0.354375	354.48		0.354375	630.45
0.339375	246.47		0.339375	892.7		0.361875	738		0.361875	1230.4		0.340625	547.27		0.340625	1937.12		0.378125	835.77		0.378125	1741.87		0.341875	231.14		0.341875	748.11		0.359375	287.3		0.359375	253.46		0.340625	332.83		0.340625	1124.71		0.355625	86.13		0.355625	11.64
0.340625	297.59		0.340625	1006.14		0.363125	390.19		0.363125	444.87		0.341875	506.2		0.341875	1738.32		0.379375	754.98		0.379375	1566.16		0.343125	69.57		0.343125	198.19		0.360625	293.46		0.360625	181.37		0.341875	309.19		0.341875	1008.56		0.356875	279.7		0.356875	492.71
0.341875	309.04		0.341875	1007.42		0.364375	702.82		0.364375	1278.64		0.343125	493.24		0.343125	1414.17		0.380625	536.3		0.380625	968.55		0.344375	143.6		0.344375	436.32		0.361875	424.11		0.361875	521.15		0.343125	300.25		0.343125	865.08		0.358125	449.27		0.358125	745.46
0.343125	294.52		0.343125	848.18		0.365625	364.41		0.365625	599.63		0.344375	435.58		0.344375	1254.71		0.381875	718.48		0.381875	1694.81		0.345625	0		0.345625	0		0.363125	76.26		0.363125	8.16		0.344375	232.61		0.344375	674.73		0.359375	454.25		0.359375	851.56
0.344375	478.68		0.344375	1376.77		0.366875	411.16		0.366875	817.25		0.345625	317.69		0.345625	1223.52		0.383125	640.34		0.383125	1471.11		0.346875	0		0.346875	0		0.364375	682.01		0.364375	1290.98		0.345625	140.27		0.345625	545.46		0.360625	533.92		0.360625	1165.57
0.345625	229.63		0.345625	886.77		0.368125	617.42		0.368125	868.62		0.346875	120.81		0.346875	409.26		0.384375	741.02		0.384375	1504.35		0.348125	1.81		0.348125	5.89		0.365625	169.85		0.365625	27.84		0.346875	0		0.346875	0		0.361875	562.03		0.361875	936.87
0.346875	286.87		0.346875	957.42		0.369375	522.44		0.369375	746.13		0.348125	356.13		0.348125	1136.04		0.385625	1108.24		0.385625	2866.58		0.349375	0		0.349375	0		0.366875	291.07		0.366875	402.43		0.348125	156.63		0.348125	504.92		0.363125	101.81		0.363125	8.58
0.348125	283.34		0.348125	905.27		0.370625	588.57		0.370625	1200.79		0.349375	220.11		0.349375	883.15		0.386875	554.79		0.386875	1066.36		0.350625	0		0.350625	0		0.369375	188.77		0.369375	21.83		0.349375	7.33		0.349375	30		0.364375	805.53		0.364375	1605.86
0.349375	202.42		0.349375	812.58		0.371875	465.24		0.371875	871.43		0.350625	309.81		0.350625	851.41		0.388125	473.51		0.388125	922.5		0.351875	239.91		0.351875	796.14		0.370625	417.64		0.370625	735.69		0.350625	0		0.350625	0		0.365625	361.97		0.365625	761.64
0.350625	289.8		0.350625	796.41		0.373125	273.76		0.373125	459.51		0.351875	583.5		0.351875	1915.56		0.389375	637.68		0.389375	1400.37		0.353125	0		0.353125	0		0.371875	104.47		0.371875	58.01		0.351875	413.99		0.351875	1359.63		0.366875	452.07		0.366875	1053.24
0.351875	276.79		0.351875	911.85		0.374375	489.75		0.374375	809.3		0.353125	338.91		0.353125	1234.17		0.390625	623.56		0.390625	1117.36		0.354375	53.41		0.354375	233.15		0.373125	71.22		0.373125	14.87		0.353125	146.33		0.353125	538.28		0.368125	846.79		0.368125	1544.47
0.353125	258.84		0.353125	944.52		0.375625	713.89		0.375625	1269.93		0.354375	326.33		0.354375	1344.73		0.391875	1064.76		0.391875	2272.76		0.355625	0		0.355625	0		0.374375	336.38		0.374375	263.04		0.354375	172.22		0.354375	714.22		0.369375	156.12		0.369375	83.18
0.354375	312.29		0.354375	1286.51		0.376875	538.45		0.376875	911.34		0.355625	233.68		0.355625	739.31		0.393125	443.25		0.393125	751.57		0.356875	0		0.356875	0		0.375625	347.55		0.375625	345.33		0.355625	0		0.355625	0		0.370625	532.23		0.370625	1144.51
0.355625	292.09		0.355625	921.17		0.378125	534.92		0.378125	838.35		0.356875	307.51		0.356875	1144.39		0.394375	534.25		0.394375	885.44		0.358125	143.75		0.358125	475.95		0.376875	113.37		0.376875	12.43		0.356875	141		0.356875	529.77		0.371875	264.43		0.371875	512.06
0.356875	245.62		0.356875	915.49		0.379375	665.35		0.379375	1262.56		0.358125	478.96		0.358125	1633.12		0.395625	651.27		0.395625	1390.71		0.359375	168.84		0.359375	551.46		0.378125	383.56		0.378125	449.35		0.358125	257.46		0.358125	831.55		0.373125	70.85		0.373125	86.07
0.358125	422.87		0.358125	1358.72		0.380625	512.05		0.380625	776.35		0.359375	484.95		0.359375	1619.79		0.396875	116.01		0.396875	37.06		0.360625	46.06		0.360625	181.37		0.379375	334.61		0.379375	433.48		0.359375	285.38		0.359375	922.44		0.374375	596.48		0.374375	1230.1
0.359375	402.37		0.359375	1295.88		0.381875	407.59		0.381875	828.58		0.360625	484.26		0.360625	1925.64		0.398125	558.86		0.398125	1318.3		0.361875	235.54		0.361875	691.24		0.380625	178.83		0.380625	14.38		0.360625	297.35		0.360625	1182.17		0.375625	502.04		0.375625	842.76
0.360625	147.44		0.360625	590.09		0.383125	416.07		0.383125	599.62		0.361875	575.55		0.361875	1714.79		0.399375	650.69		0.399375	1138.03		0.363125	0		0.363125	0		0.381875	347.92		0.381875	615.94		0.361875	361.01		0.361875	1019.53		0.376875	108.34		0.376875	10.81
0.361875	472.01		0.361875	1329.22		0.384375	645.44		0.384375	1137.59		0.363125	68.22		0.363125	281.47		0.400625	481.31		0.400625	831.56		0.364375	517.37		0.364375	1539.46		0.383125	284.45		0.383125	53.89		0.363125	0		0.363125	0		0.378125	624.39		0.378125	1185.92
0.363125	166.15		0.363125	678.7		0.385625	399.03		0.385625	863.29		0.364375	765.29		0.364375	2299.73		0.401875	619.06		0.401875	1398.5		0.365625	5.2		0.365625	18.2		0.384375	329.2		0.384375	342.85		0.364375	522.49		0.364375	1506.07		0.379375	483.38		0.379375	921.44
0.364375	477.82		0.364375	1377.42		0.386875	772.64		0.386875	1485.76		0.365625	417.54		0.365625	1472.06		0.403125	683.2		0.403125	1346.82		0.366875	148.34		0.366875	535.26		0.385625	274.75		0.385625	446.72		0.365625	221.67		0.365625	785.69		0.380625	193.65		0.380625	27.46
0.365625	207.89		0.365625	737.1		0.388125	454.18		0.388125	714.71		0.366875	515.1		0.366875	1961.87		0.404375	338.08		0.404375	754.56		0.368125	319.61		0.368125	894.45		0.386875	159.19		0.386875	156.05		0.366875	312.75		0.366875	1135.6		0.381875	475.36		0.381875	1075.56
0.366875	259.2		0.366875	942.25		0.389375	420.47		0.389375	593.03		0.369375	272.86		0.369375	855.27		0.405625	576.94		0.405625	1128.33		0.369375	0		0.369375	0		0.388125	178.38		0.388125	12.67		0.368125	575.53		0.368125	1578.9		0.383125	460.16		0.383125	861.87
0.368125	383.05		0.368125	1053.4		0.390625	500.6		0.390625	676.55		0.370625	562.28		0.370625	2068.03		0.406875	896.72		0.406875	1883.51		0.370625	314.99		0.370625	1140.12		0.389375	214.35		0.389375	61.12		0.369375	0		0.369375	0		0.384375	453.12		0.384375	820.3
0.369375	281.83		0.369375	882.48		0.391875	725.74		0.391875	1252.76		0.371875	408.77		0.371875	1222.86		0.408125	739.6		0.408125	1393.11		0.371875	0		0.371875	0		0.390625	219.54		0.390625	30.58		0.370625	341.43		0.370625	1199.62		0.385625	687.03		0.385625	1675.08
0.370625	378.57		0.370625	1328.45		0.393125	630.43		0.393125	1093.62		0.373125	210.61		0.373125	810.29		0.409375	641.4		0.409375	1342.09		0.373125	0		0.373125	0		0.391875	543.88		0.391875	779.6		0.371875	175.68		0.371875	530.04		0.386875	235.8		0.386875	363.16
0.371875	312.83		0.371875	937.28		0.394375	531.7		0.394375	731.88		0.374375	607.81		0.374375	2148.36		0.410625	560.51		0.410625	1477.35		0.374375	187.71		0.374375	631.42		0.393125	119.96		0.393125	14.69		0.373125	0		0.373125	0		0.388125	249.2		0.388125	259.52
0.373125	151.79		0.373125	585.66		0.395625	517.71		0.395625	896.34		0.375625	545.35		0.375625	1717.95		0.411875	346.49		0.411875	466.5		0.375625	183.72		0.375625	566.93		0.394375	172.84		0.394375	13.9		0.374375	377.35		0.374375	1275.86		0.389375	407.43		0.389375	774.44
0.374375	271.85		0.374375	921.08		0.396875	362.04		0.396875	608.14		0.376875	197.7		0.376875	686.97		0.413125	476.32		0.413125	949		0.376875	0		0.376875	0		0.395625	259.89		0.395625	127.15		0.375625	309.57		0.375625	924.24		0.390625	319.76		0.390625	427.77
0.375625	446.2		0.375625	1327.65		0.398125	493.38		0.398125	1000.79		0.378125	656.64		0.378125	2139.26		0.414375	751.56		0.414375	1449.28		0.378125	177.87		0.378125	550.38		0.396875	8.76		0.396875	6.95		0.376875	0		0.376875	0		0.391875	670.03		0.391875	1199.06
0.376875	312.92		0.376875	1082.07		0.399375	624.9		0.399375	939.32		0.379375	561.4		0.379375	1785.12		0.415625	720.7		0.415625	1791.37		0.379375	197.31		0.379375	621.93		0.398125	194.45		0.398125	36.28		0.378125	403.15		0.378125	1256.08		0.393125	114.89		0.393125	14.1
0.378125	352.02		0.378125	1097.22		0.400625	502.01		0.400625	697.15		0.380625	341.89		0.380625	1153.76		0.416875	905.06		0.416875	2105.85		0.380625	0		0.380625	0		0.399375	186.08		0.399375	24.7		0.379375	326.17		0.379375	984.34		0.394375	141.03		0.394375	15.79
0.379375	470.88		0.379375	1418.92		0.401875	406.24		0.401875	585.48		0.381875	554.25		0.381875	1852.8		0.418125	510.15		0.418125	977.85		0.381875	230.93		0.381875	731.44		0.400625	147.84		0.400625	13.92		0.380625	107.39		0.380625	366.32		0.395625	381.74		0.395625	662.48
0.380625	303.8		0.380625	1025.75		0.403125	451.08		0.403125	616.87		0.383125	410.1		0.383125	1641.29		0.419375	678.49		0.419375	1509.79		0.383125	47.06		0.383125	187.2		0.401875	229.04		0.401875	21.82		0.381875	354.16		0.381875	1124.29		0.396875	36.74		0.396875	7.3
0.381875	301.92		0.381875	959.22		0.404375	425.53		0.404375	848.97		0.384375	493.08		0.384375	1518.52		0.420625	1659.34		0.420625	4117.65		0.384375	202.2		0.384375	646.36		0.403125	227.1		0.403125	33.5		0.383125	249.42		0.383125	1001.35		0.398125	293.72		0.398125	534.41
0.383125	196.57		0.383125	790.52		0.405625	483.71		0.405625	784.03		0.385625	718.2		0.385625	2311.75		0.421875	444.81		0.421875	906.51		0.385625	226.83		0.385625	727.45		0.404375	93.2		0.404375	17.55		0.384375	288.62		0.384375	892.09		0.399375	330.04		0.399375	467.76
0.384375	427.2		0.384375	1316.22		0.406875	614.22		0.406875	1014.33		0.386875	398.4		0.386875	1142.61		0.423125	479.77		0.423125	922.35		0.386875	42.19		0.386875	120.05		0.405625	161.12		0.405625	18.56		0.385625	483.73		0.385625	1541.67		0.400625	145.46		0.400625	12.96
0.385625	282.45		0.385625	903.11		0.408125	575.37		0.408125	878.72		0.388125	265.64		0.388125	1068.38		0.424375	550.79		0.424375	1519.2		0.388125	0		0.388125	0		0.406875	570.08		0.406875	944		0.386875	45.28		0.386875	128.83		0.401875	384.22		0.401875	714.5
0.386875	548.19		0.386875	1592.03		0.409375	460.56		0.409375	671.96		0.389375	418.49		0.389375	1500.56		0.425625	630.72		0.425625	1161.75		0.389375	22.6		0.389375	80.54		0.408125	247.89		0.408125	69.41		0.388125	81.55		0.388125	331.11		0.403125	422.06		0.403125	710.74
0.388125	223.15		0.388125	898.17		0.410625	448.46		0.410625	943.11		0.390625	430.93		0.390625	1248.81		0.426875	388.62		0.426875	785.4		0.390625	0		0.390625	0		0.409375	234.07		0.409375	28.78		0.389375	242.96		0.389375	874.29		0.404375	90.41		0.404375	16.54
0.389375	199.65		0.389375	719.18		0.411875	517.02		0.411875	722.97		0.391875	674.24		0.391875	2082.17		0.428125	731.7		0.428125	1598.28		0.391875	404.42		0.391875	1225.22		0.410625	179.47		0.410625	55.92		0.390625	181.22		0.390625	528.82		0.405625	282.15		0.405625	458.88
0.390625	303.12		0.390625	880.06		0.413125	528.95		0.413125	916.65		0.393125	261.15		0.393125	805.79		0.429375	744.9		0.429375	1322.78		0.393125	0		0.393125	0		0.411875	147.69		0.411875	15.84		0.391875	432.18		0.391875	1273.57		0.406875	685.66		0.406875	1336.78
0.391875	462.11		0.391875	1360.53		0.414375	632.26		0.414375	1051.56		0.394375	342.03		0.394375	1028.77		0.430625	857.35		0.430625	1619.81		0.394375	0		0.394375	0		0.413125	118.01		0.413125	18.71		0.393125	0		0.393125	0		0.408125	447.88		0.408125	706.23
0.393125	407.65		0.393125	1253.18		0.415625	558.14		0.415625	1201.34		0.395625	422.5		0.395625	1473.59		0.431875	804.69		0.431875	1624.39		0.395625	109.89		0.395625	383.16		0.414375	269.27		0.414375	147.54		0.394375	78.93		0.394375	239.49		0.409375	361.88		0.409375	527.36
0.394375	304.42		0.394375	915.96		0.416875	718.71		0.416875	1413.8		0.396875	92.53		0.396875	337.45		0.433125	846.99		0.433125	2383.87		0.396875	0		0.396875	0		0.415625	323.13		0.415625	576.27		0.395625	221.01		0.395625	773.85		0.410625	357.65		0.410625	847.27
0.395625	344.65		0.395625	1202.92		0.418125	440.19		0.418125	597.77		0.398125	347.47		0.398125	1405.29		0.434375	731.08		0.434375	1693.13		0.398125	3.8		0.398125	15.57		0.416875	529.19		0.416875	948.95		0.396875	0		0.396875	0		0.411875	151.29		0.411875	15.5
0.396875	221		0.396875	800.44		0.419375	526.33		0.419375	856.28		0.399375	457.27		0.399375	1265.18		0.435625	412.64		0.435625	835.33		0.399375	0		0.399375	0		0.418125	181.08		0.418125	14.77		0.398125	157.06		0.398125	638.59		0.413125	181.16		0.413125	213.93
0.398125	293.68		0.398125	1188.47		0.420625	804.6		0.420625	1583.41		0.400625	265.39		0.400625	875.23		0.436875	574.38		0.436875	972.33		0.400625	0		0.400625	0		0.419375	285.11		0.419375	80.76		0.399375	194.99		0.399375	542.98		0.414375	483.07		0.414375	805.02
0.399375	411.67		0.399375	1139.11		0.421875	430.1		0.421875	656.99		0.401875	396.34		0.401875	1503.8		0.438125	1070.11		0.438125	2157.44		0.401875	0		0.401875	0		0.420625	761.51		0.420625	1502.69		0.400625	0		0.400625	0		0.415625	469.55		0.415625	1096.07
0.400625	278.87		0.400625	918.91		0.423125	469.2		0.423125	701.02		0.403125	452.85		0.403125	1399.56		0.439375	647.5		0.439375	1658		0.403125	0		0.403125	0		0.421875	153.08		0.421875	20.47		0.401875	207.97		0.401875	792.09		0.416875	626.94		0.416875	1250.42
0.401875	196.01		0.401875	746.57		0.424375	311.42		0.424375	519.21		0.404375	207.24		0.404375	829.71		0.440625	630.26		0.440625	1306.43		0.404375	0		0.404375	0		0.423125	178.71		0.423125	14.91		0.403125	245.55		0.403125	761.7		0.418125	242.4		0.418125	298.51
0.403125	234.94		0.403125	728.68		0.425625	583.57		0.425625	943.23		0.405625	431.3		0.405625	1246.45		0.441875	796.54		0.441875	1478.91		0.405625	6.3		0.405625	18.28		0.424375	170.48		0.424375	54.59		0.404375	0		0.404375	0		0.419375	480.53		0.419375	877.85
0.404375	248.63		0.404375	993.8		0.426875	376.38		0.426875	515.61		0.406875	692.97		0.406875	2246.88		0.443125	953.82		0.443125	1855.78		0.406875	398.08		0.406875	1261.24		0.425625	181.33		0.425625	14.63		0.405625	181.05		0.405625	526.39		0.420625	1009.17		0.420625	2276.22
0.405625	317.24		0.405625	917.99		0.428125	486.01		0.428125	721.27		0.408125	542.69		0.408125	1557.68		0.444375	1072.36		0.444375	2612.95		0.408125	68.02		0.408125	195.21		0.426875	121.91		0.426875	22.03		0.406875	460.27		0.406875	1427.7		0.421875	154.6		0.421875	103.01
0.406875	389.41		0.406875	1208.37		0.429375	593.62		0.429375	847.54		0.409375	405.92		0.409375	1437.73		0.445625	757.31		0.445625	1717.34		0.409375	0		0.409375	0		0.428125	262.41		0.428125	36.52		0.408125	295.35		0.408125	850.61		0.423125	223.74		0.423125	192.92
0.408125	348.19		0.408125	1001.32		0.430625	582.4		0.430625	827.96		0.410625	356.19		0.410625	1473.91		0.446875	292.56		0.446875	412.24		0.410625	29.71		0.410625	123.25		0.429375	294.36		0.429375	153.13		0.409375	200.98		0.409375	714.81		0.424375	349.45		0.424375	866.06
0.409375	261.12		0.409375	926.81		0.431875	593.46		0.431875	999.91		0.411875	174.06		0.411875	608.9		0.448125	644.64		0.448125	1255.75		0.411875	0		0.411875	0		0.430625	287.39		0.430625	91.03		0.410625	208.82		0.410625	866.59		0.425625	336.14		0.425625	451.9
0.410625	245.97		0.410625	1019.42		0.433125	549.74		0.433125	1340.49		0.413125	331.05		0.413125	1012.29		0.449375	693.75		0.449375	1531.36		0.413125	4.73		0.413125	14.6		0.431875	237.08		0.431875	183.29		0.411875	0		0.411875	0		0.426875	118.03		0.426875	23.57
0.411875	250.87		0.411875	874.51		0.434375	533.12		0.434375	1053.21		0.414375	554.18		0.414375	1658.55		0.450625	468.89		0.450625	1102.43		0.414375	110.6		0.414375	330.04		0.433125	319.18		0.433125	616.05		0.413125	78.61		0.413125	241.99		0.428125	488.23		0.428125	883.31
0.413125	324.44		0.413125	991.74		0.435625	457.69		0.435625	801.84		0.415625	549.87		0.415625	2053.85		0.451875	756.53		0.451875	1856.22		0.415625	227.78		0.415625	831.02		0.434375	322.34		0.434375	324.12		0.414375	301.6		0.414375	879.5		0.429375	463.51		0.429375	654.31
0.414375	406.45		0.414375	1182.81		0.436875	623.24		0.436875	889.29		0.416875	641.45		0.416875	2135.8		0.453125	749.42		0.453125	1484.19		0.416875	413.01		0.416875	1344.07		0.435625	83.91		0.435625	17.58		0.415625	329.83		0.415625	1174.26		0.430625	555.17		0.430625	909.45
0.415625	372.63		0.415625	1325.55		0.438125	559.54		0.438125	829.14		0.418125	323.42		0.418125	1175.75		0.454375	577.41		0.454375	1148.48		0.418125	0		0.418125	0		0.436875	159.01		0.436875	15.15		0.416875	411.21		0.416875	1306.86		0.431875	511.2		0.431875	965.67
0.416875	491.11		0.416875	1559.14		0.439375	478.37		0.439375	1027.72		0.419375	429.88		0.419375	1605.67		0.455625	710.93		0.455625	1780.26		0.419375	71.65		0.419375	267.32		0.438125	454.35		0.438125	529.05		0.418125	99.51		0.418125	364.22		0.433125	488.22		0.433125	1246.42
0.418125	217.58		0.418125	792.39		0.440625	558.79		0.440625	986.23		0.420625	846.1		0.420625	2574.06		0.456875	899.84		0.456875	2051.1		0.420625	518.48		0.420625	1618.93		0.439375	182.45		0.439375	111.09		0.419375	261.18		0.419375	977.77		0.434375	491.99		0.434375	993.36
0.419375	261.59		0.419375	978.94		0.441875	669.85		0.441875	1056.11		0.421875	258.78		0.421875	1055.11		0.458125	542.57		0.458125	1222.2		0.421875	0		0.421875	0		0.440625	234.16		0.440625	28.31		0.420625	767.33		0.420625	2411.3		0.435625	86.92		0.435625	20.55
0.420625	565.16		0.420625	1714.57		0.444375	469.86		0.444375	776.04		0.423125	272.01		0.423125	1050.87		0.459375	862.19		0.459375	1675.6		0.423125	0		0.423125	0		0.441875	322.1		0.441875	237.49		0.421875	32.11		0.421875	131.81		0.436875	145.56		0.436875	16.67
0.421875	230.18		0.421875	938.7		0.445625	534.04		0.445625	965.76		0.424375	393.2		0.424375	1643.01		0.460625	795.46		0.460625	1537.32		0.424375	7.21		0.424375	30		0.443125	527.98		0.443125	750.43		0.423125	61.15		0.423125	237.7		0.438125	786.92		0.438125	1480.17
0.423125	199.16		0.423125	770.34		0.446875	517.71		0.446875	899.86		0.425625	431.41		0.425625	1283.63		0.461875	749.97		0.461875	1509.77		0.425625	51.9		0.425625	159.93		0.444375	356.4		0.444375	365.3		0.424375	214.33		0.424375	898.06		0.439375	386.91		0.439375	906.59
0.424375	151.31		0.424375	634.92		0.448125	548.69		0.448125	877.99		0.426875	233.99		0.426875	865.81		0.463125	987.14		0.463125	2672.47		0.426875	0		0.426875	0		0.445625	231.55		0.445625	91.71		0.425625	186.35		0.425625	557.12		0.440625	358.66		0.440625	578.66
0.425625	346.36		0.425625	1031.24		0.449375	523.62		0.449375	899.9		0.428125	502.01		0.428125	1759.06		0.464375	786.72		0.464375	1670.07		0.428125	45.1		0.428125	157.44		0.446875	104.89		0.446875	10.96		0.426875	0		0.426875	0		0.441875	495.31		0.441875	803.5
0.426875	203.89		0.426875	754.68		0.450625	498.55		0.450625	1105.45		0.429375	502.1		0.429375	1393.95		0.465625	1002.05		0.465625	2120		0.429375	130.14		0.429375	373.21		0.448125	174.04		0.448125	18.32		0.428125	289.8		0.428125	1017.78		0.443125	673.17		0.443125	1198.54
0.428125	255.42		0.428125	897.29		0.451875	432.01		0.451875	785.93		0.430625	606.24		0.430625	1703.16		0.466875	1323.25		0.466875	3117.13		0.430625	29.84		0.430625	83.94		0.449375	298.96		0.449375	215.71		0.429375	284.42		0.429375	791.68		0.444375	777.62		0.444375	1729.46
0.429375	396.65		0.429375	1101.85		0.453125	647.19		0.453125	1141.78		0.431875	600.63		0.431875	1660.27		0.468125	429.56		0.468125	858.09		0.431875	185.71		0.431875	521.61		0.450625	10.29		0.450625	30		0.430625	352.3		0.430625	991.97		0.445625	452.56		0.445625	917.7
0.430625	348.37		0.430625	980.64		0.454375	573.68		0.454375	980.98		0.433125	560.9		0.433125	2209.75		0.469375	522.65		0.469375	1075.88		0.433125	242.17		0.433125	909.32		0.451875	261.72		0.451875	290.95		0.431875	362.99		0.431875	1005.46		0.446875	77.59		0.446875	6.62
0.431875	426.73		0.431875	1180.66		0.455625	430.65		0.455625	729.38		0.434375	530.84		0.434375	2034.49		0.470625	405.21		0.470625	765.95		0.434375	164.81		0.434375	611.21		0.453125	269.76		0.453125	284.34		0.433125	334.66		0.433125	1259.6		0.448125	310.47		0.448125	532.78
0.433125	386.74		0.433125	1454.46		0.456875	493.41		0.456875	877.28		0.435625	289.91		0.435625	914.62		0.471875	522.32		0.471875	1077.88		0.435625	0		0.435625	0		0.454375	187.2		0.454375	17.33		0.434375	296.97		0.434375	1084.08		0.449375	447.44		0.449375	838.53
0.434375	337.99		0.434375	1232.89		0.458125	496.03		0.458125	881.08		0.436875	375.39		0.436875	1069.96		0.473125	776.41		0.473125	2152.88		0.436875	0		0.436875	0		0.455625	270.64		0.455625	110.39		0.435625	0		0.435625	0		0.450625	153.61		0.450625	323.44
0.435625	296.59		0.435625	935.2		0.459375	602.17		0.459375	887.51		0.438125	830.3		0.438125	2299.49		0.474375	869.26		0.474375	1700.79		0.438125	268.92		0.438125	741.77		0.456875	345.18		0.456875	318.96		0.436875	123.48		0.436875	353.68		0.451875	504.74		0.451875	1174.92
0.436875	351.23		0.436875	1000.95		0.460625	737.79		0.460625	1264.49		0.439375	449.91		0.439375	1651.2		0.475625	759.11		0.475625	2095.86		0.439375	46.69		0.439375	175.17		0.458125	179.05		0.458125	15.45		0.438125	597.15		0.438125	1638.59		0.453125	447.98		0.453125	789.33
0.438125	366.69		0.438125	1007.73		0.461875	475.8		0.461875	631.96		0.440625	393.04		0.440625	1384.03		0.476875	761.93		0.476875	1442.24		0.440625	35.91		0.440625	126.74		0.459375	264.89		0.459375	83.18		0.439375	252.81		0.439375	929.95		0.454375	267.67		0.454375	371.89
0.439375	303.78		0.439375	1116.33		0.463125	564.23		0.463125	999.29		0.441875	614.46		0.441875	1724.89		0.478125	831.87		0.478125	1882.06		0.441875	202.58		0.441875	574.62		0.460625	288.33		0.460625	161.92		0.440625	192.51		0.440625	680.08		0.455625	457.46		0.455625	967.37
0.440625	303.77		0.440625	1070.54		0.464375	759.66		0.464375	1489.21		0.443125	736.38		0.443125	2098.96		0.479375	590.43		0.479375	1373.76		0.443125	383.23		0.443125	1054.29		0.461875	249.67		0.461875	34.83		0.441875	332.08		0.441875	921.34		0.456875	629.3		0.456875	1310.67
0.441875	476.72		0.441875	1320.24		0.465625	819.88		0.465625	1401.66		0.444375	800.96		0.444375	2554.57		0.480625	658.68		0.480625	1415.96		0.444375	231.48		0.444375	728.49		0.463125	553.37		0.463125	939.22		0.443125	477.54		0.443125	1297.36		0.458125	275.23		0.458125	420.36
0.443125	393.6		0.443125	1069.69		0.466875	745.08		0.466875	1393.66		0.445625	513.16		0.445625	1715.53		0.481875	880.42		0.481875	1801.2		0.445625	52.78		0.445625	176.62		0.464375	258.94		0.464375	320.86		0.444375	554.15		0.444375	1746.56		0.459375	572.98		0.459375	986.04
0.444375	284.38		0.444375	898.24		0.468125	602.56		0.468125	1153.41		0.446875	151		0.446875	540.17		0.483125	957.9		0.483125	2253.92		0.446875	0		0.446875	0		0.465625	590.32		0.465625	967.51		0.445625	298.98		0.445625	1001.41		0.460625	493.15		0.460625	781.19
0.445625	326.29		0.445625	1092.28		0.469375	639.94		0.469375	1305.19		0.448125	463.6		0.448125	1372.48		0.484375	471.7		0.484375	1027.72		0.448125	0		0.448125	0		0.466875	720.81		0.466875	1300.62		0.446875	0		0.446875	0		0.461875	447.73		0.461875	774.83
0.446875	296.8		0.446875	1057.75		0.470625	578.7		0.470625	1054.01		0.449375	456.4		0.449375	1616.9		0.485625	677.75		0.485625	1609.47		0.449375	134.13		0.449375	481.87		0.468125	107.9		0.468125	18.51		0.448125	203.9		0.448125	605.88		0.463125	676.35		0.463125	1555.12
0.448125	358.73		0.448125	1062.64		0.471875	429.83		0.471875	589.72		0.450625	389.12		0.450625	1139.5		0.486875	671.67		0.486875	1508		0.450625	27.01		0.450625	79.84		0.469375	103.73		0.469375	75.47		0.449375	258.16		0.449375	916.36		0.464375	473.21		0.464375	916.39
0.449375	326.37		0.449375	1157.15		0.473125	444.44		0.473125	971.42		0.451875	615.19		0.451875	2121.93		0.488125	859.74		0.488125	1882.68		0.451875	118.34		0.451875	387.57		0.470625	109.91		0.470625	15.8		0.450625	117.99		0.450625	347.05		0.465625	706.39		0.465625	1253.67
0.450625	412.76		0.450625	1208.02		0.474375	610.61		0.474375	966.7		0.453125	553.99		0.453125	1558.45		0.489375	930.82		0.489375	1887.45		0.453125	160.3		0.453125	468.09		0.471875	186.48		0.471875	18.22		0.451875	383.27		0.451875	1260.41		0.466875	973.94		0.466875	2068.41
0.451875	273.72		0.451875	901.01		0.475625	435.1		0.475625	1006.32		0.454375	362.43		0.454375	1302.57		0.490625	292.77		0.490625	487.53		0.454375	0		0.454375	0		0.473125	302.44		0.473125	457.79		0.453125	314.03		0.453125	885.13		0.468125	120.7		0.468125	17.55
0.453125	471.44		0.453125	1326.46		0.476875	549.73		0.476875	792.93		0.455625	473.57		0.455625	1903.88		0.491875	787.71		0.491875	1940.43		0.455625	44.75		0.455625	179.42		0.474375	269.88		0.474375	226.05		0.454375	126.84		0.454375	457.95		0.469375	154.01		0.469375	164.55
0.454375	301.49		0.454375	1084.01		0.478125	698.07		0.478125	1367.99		0.456875	700.17		0.456875	2354.06		0.493125	646.6		0.493125	1284.42		0.456875	210.07		0.456875	674.41		0.475625	348.72		0.475625	723.93		0.455625	282.36		0.455625	1136.87		0.470625	113.4		0.470625	16.3
0.455625	213.29		0.455625	859.45		0.479375	506.84		0.479375	988.37		0.458125	345.04		0.458125	1406.54		0.494375	541.02		0.494375	1125.94		0.458125	0		0.458125	0		0.476875	218.03		0.476875	40.1		0.456875	439.13		0.456875	1413.22		0.471875	248.47		0.471875	241.93
0.456875	306.88		0.456875	988.59		0.480625	370.95		0.480625	467.74		0.459375	694.81		0.459375	2040.03		0.495625	1074.8		0.495625	2561.02		0.459375	106.16		0.459375	295.71		0.478125	387.54		0.478125	411.17		0.458125	120.76		0.458125	494.37		0.473125	539.33		0.473125	1426.73
0.458125	262.58		0.458125	1071.13		0.481875	555.77		0.481875	950.92		0.460625	607.42		0.460625	1885.88		0.496875	849.95		0.496875	2050.89		0.460625	123.83		0.460625	373.76		0.479375	109.89		0.479375	69.85		0.459375	384.94		0.459375	1076.1		0.474375	532.7		0.474375	968.22
0.459375	363.13		0.459375	1015.03		0.483125	525.31		0.483125	841.15		0.461875	519.86		0.461875	1589.44		0.498125	478.91		0.498125	1027.87		0.461875	7.6		0.461875	23.36		0.480625	220.56		0.480625	34.03		0.460625	307.42		0.460625	905.74		0.475625	492.69		0.475625	1302.14
0.460625	475.62		0.460625	1398.93		0.484375	416.94		0.484375	636.26		0.463125	681.46		0.463125	2694.07		0.499375	800.17		0.499375	1633.23		0.463125	339.55		0.463125	1314.57		0.481875	289.02		0.481875	274.9		0.461875	292.6		0.461875	896.24		0.476875	439.54		0.476875	714.69
0.461875	295.13		0.461875	903.73		0.485625	445.64		0.485625	819.27		0.464375	650.69		0.464375	1932.63								0.464375	167.82		0.464375	494.21		0.483125	488.38		0.483125	689.23		0.463125	434.04		0.463125	1650.58		0.478125	588.15		0.478125	1142.61
0.463125	336.16		0.463125	1279		0.486875	484.56		0.486875	851.27		0.465625	728.41		0.465625	2163.09								0.465625	433.63		0.465625	1265.56		0.484375	158.18		0.484375	17		0.464375	330.79		0.464375	933.4		0.479375	241.95		0.479375	454.3
0.464375	567.53		0.464375	1608.18		0.488125	748.4		0.488125	1415.28		0.466875	946.53		0.466875	2813.57								0.466875	481.61		0.466875	1455.09		0.485625	212.68		0.485625	27.64		0.465625	485.96		0.465625	1377.02		0.480625	370.13		0.480625	648.8
0.465625	555.6		0.465625	1575.41		0.489375	818.73		0.489375	1450.71		0.468125	274.56		0.468125	943.44								0.468125	0		0.468125	0		0.486875	233.16		0.486875	25.83		0.466875	749.62		0.466875	2296.53		0.481875	549.29		0.481875	1052.68
0.466875	528.33		0.466875	1548.16		0.490625	498.07		0.490625	920.79		0.469375	398.47		0.469375	1202.24								0.469375	28.42		0.469375	89.7		0.488125	420.14		0.488125	610.39		0.468125	0		0.468125	0		0.483125	712.69		0.483125	1534.37
0.468125	392.29		0.468125	1346.09		0.491875	480.52		0.491875	810.4		0.470625	253.88		0.470625	842.6								0.470625	0		0.470625	0		0.489375	425.13		0.489375	529.19		0.469375	67.14		0.469375	203.34		0.484375	173.51		0.484375	187.89
0.469375	515.79		0.469375	1554.71		0.493125	595.53		0.493125	1027.12		0.471875	320.19		0.471875	1329.43								0.471875	0		0.471875	0		0.490625	83.78		0.490625	8.96		0.470625	0		0.470625	0		0.485625	407.93		0.485625	829.79
0.470625	352.17		0.470625	1167.29		0.494375	676.29		0.494375	1369.69		0.473125	594.72		0.473125	2487.05								0.473125	148.45		0.473125	594.18		0.491875	353.69		0.491875	200.58		0.471875	84.26		0.471875	351.16		0.486875	385.8		0.486875	691.96
0.471875	184.04		0.471875	765.45		0.495625	602.98		0.495625	1197.52		0.474375	709.44		0.474375	2027.7								0.474375	150.73		0.474375	415.13		0.493125	238.65		0.493125	82.18		0.473125	370.5		0.473125	1485.84		0.488125	538.75		0.488125	988.23
0.473125	275.76		0.473125	1106.6		0.496875	420.59		0.496875	554.56		0.475625	620.83		0.475625	2400.32								0.475625	248.13		0.475625	923.73		0.494375	99.96		0.494375	101.48		0.474375	396.58		0.474375	1086.32		0.489375	600.69		0.489375	1056.12
0.474375	406.94		0.474375	1114.34		0.498125	522.39		0.498125	985.55		0.476875	574.27		0.476875	1577.03								0.476875	23.61		0.476875	64.79		0.495625	617.9		0.495625	1225.82		0.475625	373.5		0.475625	1382.98		0.490625	102.14		0.490625	11.92
0.475625	326.53		0.475625	1209.28		0.499375	631.72		0.499375	1082.54		0.478125	610.29		0.478125	2213.29								0.478125	220.27		0.478125	778.94		0.496875	343.36		0.496875	181.37		0.476875	310.85		0.476875	855.05		0.491875	559.82		0.491875	1157.19
0.476875	347.1		0.476875	954.23								0.479375	446.29		0.479375	1361.62								0.479375	24.36		0.479375	74.42		0.498125	70.43		0.498125	21.71		0.478125	360.2		0.478125	1247.2		0.493125	344.74		0.493125	483.18
0.478125	448.69		0.478125	1552.45								0.480625	462.08		0.480625	1533.71								0.480625	0		0.480625	0		0.499375	309.98		0.499375	323.94		0.479375	172.47		0.479375	527.84		0.494375	118.94		0.494375	203.63
0.479375	365.57		0.479375	1115.63								0.481875	741.52		0.481875	2122.88								0.481875	221.46		0.481875	605.32								0.480625	233.81		0.480625	777.49		0.495625	785.51		0.495625	1761.43
0.480625	166.66		0.480625	554.92								0.483125	701.35		0.483125	2392.73								0.483125	287.54		0.483125	988.74								0.481875	413.89		0.481875	1129.35		0.496875	610.33		0.496875	1314.56
0.481875	382.16		0.481875	1042.74								0.484375	280.02		0.484375	1109.04								0.484375	0		0.484375	0								0.483125	482.42		0.483125	1632.46		0.498125	132.07		0.498125	192.52
0.483125	331.09		0.483125	1121.18								0.485625	468.15		0.485625	1699.64								0.485625	16.5		0.485625	60								0.484375	65.07		0.484375	258.43		0.499375	492.44		0.499375	908.34
0.484375	227.84		0.484375	902.62								0.486875	444.27		0.486875	1620.67								0.486875	4.74		0.486875	17.25								0.485625	265.84		0.485625	966.42
0.485625	289.17		0.485625	1050.87								0.488125	654.23		0.488125	2063.13								0.488125	277.73		0.488125	861								0.486875	228.86		0.486875	836.22
0.486875	281.42		0.486875	1027.53								0.489375	731.85		0.489375	2165.4								0.489375	269.37		0.489375	786.23								0.488125	367.4		0.488125	1103.72
0.488125	533.31		0.488125	1600.74								0.490625	153.72		0.490625	602.07								0.490625	0		0.490625	0								0.489375	408.55		0.489375	1153.11
0.489375	580.83		0.489375	1643.25								0.491875	574.35		0.491875	2323.45								0.491875	94.47		0.491875	364.62								0.490625	0		0.490625	0
0.490625	263.3		0.490625	1029.35								0.493125	429.36		0.493125	1427.91								0.493125	17.86		0.493125	59.27								0.491875	359.23		0.491875	1389.53
0.491875	238.97		0.491875	925.12								0.494375	415.79		0.494375	1144.13								0.494375	0		0.494375	0								0.493125	177.1		0.493125	590.32
0.493125	397.5		0.493125	1321.83								0.495625	863.22		0.495625	2606.58								0.495625	449.21		0.495625	1376.57								0.494375	67.19		0.494375	185.69
0.494375	544.16		0.494375	1496.13								0.496875	613.7		0.496875	2296.17								0.496875	67.25		0.496875	248.98								0.495625	631.26		0.495625	1888.86
0.495625	485.74		0.495625	1449.32								0.498125	377.88		0.498125	1072.4								0.498125	0		0.498125	0								0.496875	413.81		0.496875	1534.73
0.496875	205.67		0.496875	763.92								0.499375	631.02		0.499375	1809.79								0.499375	165.54		0.499375	459.09								0.498125	72.23		0.498125	205.44
0.498125	377.04		0.498125	1069.69																																0.499375	362.61		0.499375	1008.7
0.499375	492.95		0.499375	1370.1

## Sheet: Figure 7
1.5°C medium OS	EW on CL
croplands					forests
time	Mean annual basalt applied (Gt/year)	Median annual basalt applied (Gt/year)	1st Quartile annual basalt applied (Gt/year)	3rd Quartile annual basalt applied (Gt/year)	time	Mean annual basalt applied (Gt/year)	Median annual basalt applied (Gt/year)	1st Quartile annual basalt applied (Gt/year)	3rd Quartile annual basalt applied (Gt/year)
2020	1.87773e-14	1.18625e-14	0	2.93562e-14	2020	0	0	0	0
2030	2.3024	3	2.31685	3	2030	0	0	0	0
2040	7.86139	8.82976	0	15.1367	2040	0	0	0	0
2050	0.364615	0	0	0	2050	0	0	0	0
2060	1.67037	0.508099	0.0341373	2.27543	2060	0	0	0	0
2070	7.10157	4.91984	3.1381	11.7803	2070	0	0	0	0
2080	15.1892	15.6824	11.8557	20.6876	2080	0	0	0	0
2090	12.5342	13.6844	4.84347	19.6541	2090	0	0	0	0
2100	3.86205e-05	0	0	0	2100	0	0	0	0
	Mean total basalt applied 2020-2100(Gt)	Median total basalt applied 2020-2100(Gt)	1st Quartile total basalt applied 2020-2100(Gt)	3rd Quartile total basalt applied 2020-2100(Gt)		Mean total basalt applied 2020-2100(Gt)	Median total basalt applied 2020-2100(Gt)	1st Quartile total basalt applied 2020-2100(Gt)	3rd Quartile total basalt applied 2020-2100(Gt)
0	470.238	474.348	239.373	669.335	0	0	0	0	0
1.5°C medium OS	EW on CL+F
croplands					forests
time	Mean annual basalt applied (Gt/year)	Median annual basalt applied (Gt/year)	1st Quartile annual basalt applied (Gt/year)	3rd Quartile annual basalt applied (Gt/year)	time	Mean annual basalt applied (Gt/year)	Median annual basalt applied (Gt/year)	1st Quartile annual basalt applied (Gt/year)	3rd Quartile annual basalt applied (Gt/year)
2020	0	0	0	0	2020	0	0	0	0
2030	0.568224	0	0	1.15042	2030	2.08448	2.24801	1.18575	3
2040	4.63655	0.306587	0	10.8902	2040	1.09522	0.932465	8.01684e-08	1.7852
2050	0.268633	0	0	0	2050	0.00331859	0	0	2.2259e-08
2060	0.730205	0	0	0.373486	2060	0.412072	4.1133e-08	0	0.794378
2070	3.091	2.04264	0.592254	3.96682	2070	1.24526	1.12942	0.557268	1.86645
2080	14.172	15.1316	10.9834	18.841	2080	0.756442	0.296212	1.52351e-07	0.940133
2090	11.7434	12.5817	2.35301	19.8126	2090	6.10675e-08	1.65795e-23	0	5.05307e-08
2100	1.68341e-13	0	0	0	2100	3.94811e-15	0	0	0
	Mean total basalt applied 2020-2100(Gt)	Median total basalt applied 2020-2100(Gt)	1st Quartile total basalt applied 2020-2100(Gt)	3rd Quartile total basalt applied 2020-2100(Gt)		Mean total basalt applied 2020-2100(Gt)	Median total basalt applied 2020-2100(Gt)	1st Quartile total basalt applied 2020-2100(Gt)	3rd Quartile total basalt applied 2020-2100(Gt)
0	352.1	327.962	167.683	521.95	0	55.968	53.0678	45.8421	64.4113
1.5°C high OS	EW on CL
croplands					forests
time	Mean annual basalt applied (Gt/year)	Median annual basalt applied (Gt/year)	1st Quartile annual basalt applied (Gt/year)	3rd Quartile annual basalt applied (Gt/year)	time	Mean annual basalt applied (Gt/year)	Median annual basalt applied (Gt/year)	1st Quartile annual basalt applied (Gt/year)	3rd Quartile annual basalt applied (Gt/year)
2020	1.87773e-14	1.18625e-14	0	2.93562e-14	2020	0	0	0	0
2030	0.575013	0	0	0.0385701	2030	0	0	0	0
2040	3.16202	0.0538143	0	3.15604	2040	0	0	0	0
2050	5.79733	2.97267	0	9.39116	2050	0	0	0	0
2060	10.0748	9.26929	2.58676	16.2469	2060	0	0	0	0
2070	13.1975	12.8786	6.18434	19.9074	2070	0	0	0	0
2080	14.5457	14.5809	8.30053	21.0567	2080	0	0	0	0
2090	14.4221	14.7108	6.94078	22.0353	2090	0	0	0	0
2100	1.60317	0	0	0	2100	0	0	0	0
	Mean total basalt applied 2020-2100(Gt)	Median total basalt applied 2020-2100(Gt)	1st Quartile total basalt applied 2020-2100(Gt)	3rd Quartile total basalt applied 2020-2100(Gt)		Mean total basalt applied 2020-2100(Gt)	Median total basalt applied 2020-2100(Gt)	1st Quartile total basalt applied 2020-2100(Gt)	3rd Quartile total basalt applied 2020-2100(Gt)
0	625.76	602.522	334.083	865.736	0	0	0	0	0
1.5°C high OS	EW on CL+F
croplands					forests
time	Mean annual basalt applied (Gt/year)	Median annual basalt applied (Gt/year)	1st Quartile annual basalt applied (Gt/year)	3rd Quartile annual basalt applied (Gt/year)	time	Mean annual basalt applied (Gt/year)	Median annual basalt applied (Gt/year)	1st Quartile annual basalt applied (Gt/year)	3rd Quartile annual basalt applied (Gt/year)
2020	0	0	0	0	2020	0	0	0	0
2030	0.00629356	0	0	0	2030	0.452747	0.333489	0.0725866	0.498091
2040	0.321537	0	0	0	2040	0.659799	0.417025	0.216572	0.734935
2050	2.67979	0.930605	0	3.67187	2050	0.050388	1.28301e-06	6.42798e-07	1.93295e-06
2060	6.88045	3.98085	0	12.2877	2060	2.34675	1.92231	1.36946	2.60738
2070	12.49	12.783	5.43653	20.517	2070	7.93324	5.59303	2.79792	9.67601
2080	14.4478	14.4301	9.10148	20.7195	2080	19.204	3.67208	1.03948	23.7285
2090	14.1278	14.9215	7.16882	21.8404	2090	0.354259	1.13846e-07	0	4.64365e-07
2100	4.56769e-13	0	0	0	2100	9.11426e-10	0	0	0
	Mean total basalt applied 2020-2100(Gt)	Median total basalt applied 2020-2100(Gt)	1st Quartile total basalt applied 2020-2100(Gt)	3rd Quartile total basalt applied 2020-2100(Gt)		Mean total basalt applied 2020-2100(Gt)	Median total basalt applied 2020-2100(Gt)	1st Quartile total basalt applied 2020-2100(Gt)	3rd Quartile total basalt applied 2020-2100(Gt)
0	509.536	482.658	278.511	700.752	0	310.011	130.591	67.7777	317.054
2°C	EW on CL
croplands					forests
time	Mean annual basalt applied (Gt/year)	Median annual basalt applied (Gt/year)	1st Quartile annual basalt applied (Gt/year)	3rd Quartile annual basalt applied (Gt/year)	time	Mean annual basalt applied (Gt/year)	Median annual basalt applied (Gt/year)	1st Quartile annual basalt applied (Gt/year)	3rd Quartile annual basalt applied (Gt/year)
2020	1.87773e-14	1.18625e-14	0	2.93562e-14	2020	0	0	0	0
2030	0.529959	0	0	8.57695e-19	2030	0	0	0	0
2040	2.56959	0	0	0.640123	2040	0	0	0	0
2050	1.60625	0	0	0.803568	2050	0	0	0	0
2060	1.61857	0	0	2.35425e-10	2060	0	0	0	0
2070	1.43439	0	0	0.0112169	2070	0	0	0	0
2080	1.4033	0	0	5.05433e-14	2080	0	0	0	0
2090	1.83973	0	0	2.12966	2090	0	0	0	0
2100	0.537867	0	0	0	2100	0	0	0	0
	Mean total basalt applied 2020-2100(Gt)	Median total basalt applied 2020-2100(Gt)	1st Quartile total basalt applied 2020-2100(Gt)	3rd Quartile total basalt applied 2020-2100(Gt)		Mean total basalt applied 2020-2100(Gt)	Median total basalt applied 2020-2100(Gt)	1st Quartile total basalt applied 2020-2100(Gt)	3rd Quartile total basalt applied 2020-2100(Gt)
0	112.707	5.35986e-12	5.82388e-14	156.8	0	0	0	0	0
2°C	EW on CL+F
croplands					forests
time	Mean annual basalt applied (Gt/year)	Median annual basalt applied (Gt/year)	1st Quartile annual basalt applied (Gt/year)	3rd Quartile annual basalt applied (Gt/year)	time	Mean annual basalt applied (Gt/year)	Median annual basalt applied (Gt/year)	1st Quartile annual basalt applied (Gt/year)	3rd Quartile annual basalt applied (Gt/year)
2020	0	0	0	0	2020	0	0	0	0
2030	0.0514605	0	0	0	2030	0.927012	0.5323	1.07208e-06	1.43972
2040	1.79763	0	0	7.00562e-18	2040	0.75689	0.417136	8.78106e-07	1.11843
2050	0.692471	0	0	0	2050	0.0340078	5.96583e-07	0	1.66259e-06
2060	0.642058	0	0	0	2060	0.467579	1.29028e-05	3.98575e-09	0.816914
2070	0.526886	0	0	0	2070	0.240496	6.28966e-07	0	0.314238
2080	0.669547	0	0	0	2080	0.162263	4.68838e-07	0	0.102729
2090	1.06024	0	0	0	2090	0.00286759	5.03063e-08	0	7.2741e-07
2100	0.215482	0	0	0	2100	0.0074352	7.883e-09	0	5.4032e-07
	Mean total basalt applied 2020-2100(Gt)	Median total basalt applied 2020-2100(Gt)	1st Quartile total basalt applied 2020-2100(Gt)	3rd Quartile total basalt applied 2020-2100(Gt)		Mean total basalt applied 2020-2100(Gt)	Median total basalt applied 2020-2100(Gt)	1st Quartile total basalt applied 2020-2100(Gt)	3rd Quartile total basalt applied 2020-2100(Gt)
0	55.4803	0	0	43.2807	0	25.9483	24.76	16.5538	32.2945
2°C high OS	EW on CL
croplands					forests
time	Mean annual basalt applied (Gt/year)	Median annual basalt applied (Gt/year)	1st Quartile annual basalt applied (Gt/year)	3rd Quartile annual basalt applied (Gt/year)	time	Mean annual basalt applied (Gt/year)	Median annual basalt applied (Gt/year)	1st Quartile annual basalt applied (Gt/year)	3rd Quartile annual basalt applied (Gt/year)
2020	1.87773e-14	1.18625e-14	0	2.93562e-14	2020	0	0	0	0
2030	0.0177823	0	0	0	2030	0	0	0	0
2040	0.163997	0	0	0	2040	0	0	0	0
2050	0.792289	0	0	7.38723e-18	2050	0	0	0	0
2060	2.57364	0.01458	0	3	2060	0	0	0	0
2070	6.61244	3	0	11.4225	2070	0	0	0	0
2080	10.3148	10.2805	0	18.2298	2080	0	0	0	0
2090	10.1982	10.3963	0	18.7232	2090	0	0	0	0
2100	0.100075	0	0	0	2100	0	0	0	0
	Mean total basalt applied 2020-2100(Gt)	Median total basalt applied 2020-2100(Gt)	1st Quartile total basalt applied 2020-2100(Gt)	3rd Quartile total basalt applied 2020-2100(Gt)		Mean total basalt applied 2020-2100(Gt)	Median total basalt applied 2020-2100(Gt)	1st Quartile total basalt applied 2020-2100(Gt)	3rd Quartile total basalt applied 2020-2100(Gt)
0	307.232	268.731	1.14426e-12	492.753	0	0	0	0	0
2°C high OS	EW on CL+F
croplands					forests
time	Mean annual basalt applied (Gt/year)	Median annual basalt applied (Gt/year)	1st Quartile annual basalt applied (Gt/year)	3rd Quartile annual basalt applied (Gt/year)	time	Mean annual basalt applied (Gt/year)	Median annual basalt applied (Gt/year)	1st Quartile annual basalt applied (Gt/year)	3rd Quartile annual basalt applied (Gt/year)
2020	0	0	0	0	2020	0	0	0	0
2030	3.64272e-18	0	0	0	2030	0.142736	6.38851e-07	0	0.236891
2040	0.0138035	0	0	0	2040	0.22671	0.0938034	3.36855e-07	0.287258
2050	0.33682	0	0	0	2050	0.0346891	1.09462e-06	5.5459e-07	1.86166e-06
2060	1.2323	0	0	6.63595e-17	2060	1.31392	1.13175	0.369033	1.96954
2070	4.83982	0.964635	0	7.99958	2070	2.36997	1.81636	0.846083	3.12768
2080	9.7226	8.50588	0	18.3357	2080	1.77674	0.791928	0.297806	1.52223
2090	9.1594	7.90709	0	17.2469	2090	0.00331053	1.05213e-08	0	2.61195e-07
2100	0	0	0	0	2100	0.00306359	0	0	1.29247e-26
	Mean total basalt applied 2020-2100(Gt)	Median total basalt applied 2020-2100(Gt)	1st Quartile total basalt applied 2020-2100(Gt)	3rd Quartile total basalt applied 2020-2100(Gt)		Mean total basalt applied 2020-2100(Gt)	Median total basalt applied 2020-2100(Gt)	1st Quartile total basalt applied 2020-2100(Gt)	3rd Quartile total basalt applied 2020-2100(Gt)
0	253.047	209.172	0	422.091	0	58.6961	44.1854	24.4728	72.5162
